# Supplementary material for: Nitrene transfer from a sterically confined copper nitrenoid dipyrrin complex
Source: Chem Sci. 2023 Sep 26;14(39):10847–60. doi: 10.1039/d3sc03641c (PMC10566472; doi:10.1039/d3sc03641c)
Supplement: SC-014-D3SC03641C-s002 [file SC-014-D3SC03641C-s002.cif]

# Electronic Supplementary Material (ESI) for Chemical Science.
# This journal is © The Royal Society of Chemistry 2023

####################################################################### 
# 
# This file contains crystal structure data downloaded from the 
# Cambridge Structural Database (CSD) hosted by the Cambridge 
# Crystallographic Data Centre (CCDC).
# 
# Full information about CCDC data access policies and citation 
# guidelines are available at http://www.ccdc.cam.ac.uk/access/V1 
# 
# Audit and citation data items may have been added by the CCDC. 
# Please retain this information to preserve the provenance of 
# this file and to allow appropriate attribution of the data. 
# 
#######################################################################

data_2
_database_code_depnum_ccdc_archive 'CCDC 2080873'
loop_
_audit_author_name
_audit_author_address
'Kurtis Carsch'
;Harvard University
United States of America
;
_audit_update_record             
;
2021-04-29 deposited with the CCDC.	2023-09-07 downloaded from the CCDC.
;

_audit_creation_method           SHELXL-2014/7
_shelx_SHELXL_version_number     2014/7
_chemical_name_systematic        ?
_chemical_name_common            (EMind)LCu(N3Ad)
_chemical_melting_point          'not measured'
_chemical_formula_moiety         ?
_chemical_formula_sum            'C83 H116 Cu F6 N5 O2'
_chemical_formula_weight         1393.34

loop_
_atom_type_symbol
_atom_type_description
_atom_type_scat_dispersion_real
_atom_type_scat_dispersion_imag
_atom_type_scat_source
C C 0.0033 0.0016 'International Tables Vol C Tables 4.2.6.8 and 6.1.1.4'
H H 0.0000 0.0000 'International Tables Vol C Tables 4.2.6.8 and 6.1.1.4'
Cu Cu 0.3201 1.2651 'International Tables Vol C Tables 4.2.6.8 and 6.1.1.4'
F F 0.0171 0.0103 'International Tables Vol C Tables 4.2.6.8 and 6.1.1.4'
N N 0.0061 0.0033 'International Tables Vol C Tables 4.2.6.8 and 6.1.1.4'
O O 0.0106 0.0060 'International Tables Vol C Tables 4.2.6.8 and 6.1.1.4'

_space_group_crystal_system      monoclinic
_space_group_IT_number           14
_space_group_name_H-M_alt        'P 21/c'
_space_group_name_Hall           '-P 2ybc'

_shelx_space_group_comment       
;
The symmetry employed for this shelxl refinement is uniquely defined
by the following loop, which should always be used as a source of
symmetry information in preference to the above space-group names.
They are only intended as comments.
;

loop_
_space_group_symop_operation_xyz
'x, y, z'
'-x, y+1/2, -z+1/2'
'-x, -y, -z'
'x, -y-1/2, z-1/2'

_cell_length_a                   10.531(3)
_cell_length_b                   28.389(9)
_cell_length_c                   26.123(13)
_cell_angle_alpha                90
_cell_angle_beta                 98.954(17)
_cell_angle_gamma                90
_cell_volume                     7715(5)
_cell_formula_units_Z            4
_cell_measurement_temperature    100(2)
_cell_measurement_reflns_used    9453
_cell_measurement_theta_min      2.24
_cell_measurement_theta_max      25.160

_exptl_crystal_description       plate
_exptl_crystal_colour            orange
_exptl_crystal_density_meas      ?
_exptl_crystal_density_method    ?
_exptl_crystal_density_diffrn    1.200
_exptl_crystal_F_000             2992
_exptl_transmission_factor_min   ?
_exptl_transmission_factor_max   ?
_exptl_crystal_size_max          0.56
_exptl_crystal_size_mid          0.17
_exptl_crystal_size_min          0.14
_exptl_absorpt_coefficient_mu    0.346
_shelx_estimated_absorpt_T_min   ?
_shelx_estimated_absorpt_T_max   ?
_exptl_absorpt_correction_type   multi-scan
_exptl_absorpt_correction_T_min  0.5524
_exptl_absorpt_correction_T_max  0.8012
_exptl_absorpt_process_details   twinabs
_exptl_absorpt_special_details   ?
_diffrn_ambient_temperature      100(2)
_diffrn_radiation_wavelength     0.71073
_diffrn_radiation_type           MoK\a
_diffrn_source                   'I\mS microfocus tube'
_diffrn_measurement_device_type  'Bruker APEXII CCD'
_diffrn_measurement_method       'omega and phi scans'
_diffrn_detector_area_resol_mean ?
_diffrn_reflns_number            13598
_diffrn_reflns_av_unetI/netI     0.0661
_diffrn_reflns_av_R_equivalents  0.1095
_diffrn_reflns_limit_h_min       ?
_diffrn_reflns_limit_h_max       ?
_diffrn_reflns_limit_k_min       ?
_diffrn_reflns_limit_k_max       ?
_diffrn_reflns_limit_l_min       ?
_diffrn_reflns_limit_l_max       ?
_diffrn_reflns_theta_min         2.292
_diffrn_reflns_theta_max         25.160
_diffrn_reflns_theta_full        25.160
_diffrn_measured_fraction_theta_max 0.982
_diffrn_measured_fraction_theta_full 0.982
_diffrn_reflns_Laue_measured_fraction_max 0.982
_diffrn_reflns_Laue_measured_fraction_full 0.982
_diffrn_reflns_point_group_measured_fraction_max 0.982
_diffrn_reflns_point_group_measured_fraction_full 0.982
_reflns_number_total             13598
_reflns_number_gt                9453
_reflns_threshold_expression     'I > 2\s(I)'
_reflns_Friedel_coverage         0.000
_reflns_Friedel_fraction_max     .
_reflns_Friedel_fraction_full    .

_reflns_special_details          
;
 Reflections were merged by SHELXL according to the crystal
 class for the calculation of statistics and refinement.
 
 _reflns_Friedel_fraction is defined as the number of unique
 Friedel pairs measured divided by the number that would be
 possible theoretically, ignoring centric projections and
 systematic absences.
;

_computing_data_collection       'APEX3 v2017.3.0 (Bruker-AXS, 2017)'
_computing_cell_refinement       'SAINT 8.37A (Bruker-AXS, 2016)'
_computing_data_reduction        'SAINT 8.37A (Bruker-AXS, 2016)'
_computing_structure_solution    'SHELXT-2014 (Sheldrick, 2015)'
_computing_structure_refinement  'SHELXL-2014/7 (Sheldrick, 2014)'
_computing_molecular_graphics    'Bruker SHELXTL (Sheldrick, 2015)'
_computing_publication_material  'Bruker SHELXTL (Sheldrick, 2015)'

_refine_special_details          
;
 Refinement of F^2^ against ALL reflections.  The weighted R-factor wR and 
 goodness of fit S are based on F^2^, conventional R-factors R are based 
 on F, with F set to zero for negative F^2^. The threshold expression of 
 F^2^ > 2sigma(F^2^) is used only for calculating R-factors(gt) etc. and is 
 not relevant to the choice of reflections for refinement.  R-factors based 
 on F^2^ are statistically about twice as large as those based on F, and R- 
 factors based on ALL data will be even larger. All non-H atoms, including 
 the disorder fragments were located in difference-Fourier maps, and then 
 refined anisotropically. The restraints on bond lengths and constraints of 
 the atomic displacement parameters on each pair of disorder fragments 
 (SADI/SAME and EADP instructions of SHELXL-2014), as well as the restraints 
 of the atomic displacement parameters (SIMU/RIGU instructions of 
 SHELXL-2014) if necessary, have been applied for the disorder refinement.   
;
_refine_ls_structure_factor_coef Fsqd
_refine_ls_matrix_type           full
_refine_ls_weighting_scheme      calc
_refine_ls_weighting_details     
'w=1/[\s^2^(Fo^2^)+(0.0452P)^2^+70.1708P] where P=(Fo^2^+2Fc^2^)/3'
_atom_sites_solution_primary     ?
_atom_sites_solution_secondary   ?
_atom_sites_solution_hydrogens   geom
_refine_ls_hydrogen_treatment    constr
_refine_ls_extinction_method     none
_refine_ls_extinction_coef       .
_refine_ls_number_reflns         13598
_refine_ls_number_parameters     1125
_refine_ls_number_restraints     1189
_refine_ls_R_factor_all          0.1594
_refine_ls_R_factor_gt           0.1095
_refine_ls_wR_factor_ref         0.2643
_refine_ls_wR_factor_gt          0.2432
_refine_ls_goodness_of_fit_ref   1.085
_refine_ls_restrained_S_all      1.067
_refine_ls_shift/su_max          0.001
_refine_ls_shift/su_mean         0.000

loop_
_atom_site_label
_atom_site_type_symbol
_atom_site_fract_x
_atom_site_fract_y
_atom_site_fract_z
_atom_site_U_iso_or_equiv
_atom_site_adp_type
_atom_site_occupancy
_atom_site_site_symmetry_order
_atom_site_calc_flag
_atom_site_refinement_flags_posn
_atom_site_refinement_flags_adp
_atom_site_refinement_flags_occupancy
_atom_site_disorder_assembly
_atom_site_disorder_group
Cu1 Cu 0.74401(7) 0.81913(3) 0.70334(3) 0.0242(2) Uani 1 1 d D . . . .
N1 N 0.7997(5) 0.81199(16) 0.77720(19) 0.0229(11) Uani 1 1 d . . . . .
N2 N 0.7552(5) 0.88837(17) 0.69936(19) 0.0225(11) Uani 1 1 d . . . . .
C1 C 0.8120(7) 0.8977(2) 0.7933(2) 0.0296(15) Uani 1 1 d D . . . .
C2 C 0.8209(7) 0.8506(2) 0.8101(2) 0.0296(15) Uani 1 1 d . . . . .
C3 C 0.8497(7) 0.8340(2) 0.8620(2) 0.0328(16) Uani 1 1 d . . . . .
H3 H 0.8679 0.8529 0.8923 0.039 Uiso 1 1 calc R U . . .
C4 C 0.8464(7) 0.7863(2) 0.8605(2) 0.0314(15) Uani 1 1 d . . . . .
H4 H 0.8633 0.7655 0.8893 0.038 Uiso 1 1 calc R U . . .
C5 C 0.8132(6) 0.7735(2) 0.8081(2) 0.0250(14) Uani 1 1 d . . . . .
C6 C 0.7833(6) 0.9157(2) 0.7437(2) 0.0266(14) Uani 1 1 d . . . . .
C7 C 0.7791(6) 0.9641(2) 0.7288(3) 0.0299(15) Uani 1 1 d . . . . .
H7 H 0.7956 0.9904 0.7514 0.036 Uiso 1 1 calc R U . . .
C8 C 0.7473(6) 0.9655(2) 0.6766(3) 0.0263(14) Uani 1 1 d . . . . .
H8 H 0.7364 0.9929 0.6555 0.032 Uiso 1 1 calc R U . . .
C9 C 0.7332(5) 0.9178(2) 0.6594(2) 0.0215(13) Uani 1 1 d . . . . .
C10 C 0.8469(7) 0.9336(3) 0.8371(4) 0.034(2) Uani 0.693(7) 1 d DG U P A 1
C11 C 0.9730(7) 0.9452(3) 0.8573(3) 0.039(2) Uani 0.693(7) 1 d G U P A 1
H11 H 1.0421 0.9307 0.8438 0.047 Uiso 0.693(7) 1 calc R U P A 1
C12 C 0.9980(7) 0.9779(3) 0.8972(3) 0.047(2) Uani 0.693(7) 1 d DG U P A 1
C13 C 0.8969(9) 0.9990(3) 0.9170(3) 0.047(2) Uani 0.693(7) 1 d DG U P A 1
H13 H 0.9139 1.0213 0.9443 0.057 Uiso 0.693(7) 1 calc R U P A 1
C14 C 0.7707(8) 0.9875(3) 0.8968(3) 0.049(2) Uani 0.693(7) 1 d DG U P A 1
C15 C 0.7457(6) 0.9548(3) 0.8569(3) 0.039(2) Uani 0.693(7) 1 d G U P A 1
H15 H 0.6595 0.9469 0.8431 0.047 Uiso 0.693(7) 1 calc R U P A 1
C16 C 1.1322(14) 0.9910(4) 0.9177(4) 0.066(3) Uani 0.693(7) 1 d D U P A 1
F1 F 1.2045(10) 0.9536(3) 0.9304(4) 0.098(3) Uani 0.693(7) 1 d D U P A 1
F2 F 1.1417(10) 1.0191(3) 0.9591(3) 0.084(3) Uani 0.693(7) 1 d D U P A 1
F3 F 1.1869(10) 1.0150(3) 0.8824(3) 0.084(3) Uani 0.693(7) 1 d D U P A 1
C17 C 0.6651(14) 1.0096(4) 0.9173(4) 0.072(3) Uani 0.693(7) 1 d D U P A 1
F4 F 0.6260(10) 0.9871(3) 0.9554(4) 0.103(3) Uani 0.693(7) 1 d D U P A 1
F5 F 0.5604(12) 1.0157(4) 0.8830(4) 0.128(4) Uani 0.693(7) 1 d D U P A 1
F6 F 0.6891(10) 1.0525(3) 0.9357(4) 0.104(3) Uani 0.693(7) 1 d D U P A 1
C10A C 0.806(2) 0.9344(9) 0.8360(9) 0.040(4) Uani 0.307(7) 1 d DG U P A 2
C11A C 0.9244(17) 0.9500(8) 0.8610(9) 0.044(4) Uani 0.307(7) 1 d G U P A 2
H11A H 1.0012 0.9390 0.8502 0.053 Uiso 0.307(7) 1 calc R U P A 2
C12A C 0.9308(17) 0.9818(7) 0.9019(8) 0.052(3) Uani 0.307(7) 1 d DG U P A 2
C13A C 0.818(2) 0.9979(7) 0.9177(7) 0.059(4) Uani 0.307(7) 1 d DG U P A 2
H13A H 0.8228 1.0195 0.9456 0.071 Uiso 0.307(7) 1 calc R U P A 2
C14A C 0.6998(17) 0.9823(7) 0.8927(8) 0.062(4) Uani 0.307(7) 1 d DG U P A 2
C15A C 0.6934(16) 0.9505(9) 0.8518(9) 0.050(4) Uani 0.307(7) 1 d G U P A 2
H15A H 0.6123 0.9399 0.8347 0.060 Uiso 0.307(7) 1 calc R U P A 2
C16A C 1.057(2) 0.9960(6) 0.9291(7) 0.066(4) Uani 0.307(7) 1 d D U P A 2
F1A F 1.122(2) 0.9614(5) 0.9563(6) 0.078(5) Uani 0.307(7) 1 d D U P A 2
F2A F 1.051(2) 1.0319(5) 0.9618(6) 0.074(5) Uani 0.307(7) 1 d D U P A 2
F3A F 1.130(2) 1.0111(8) 0.8948(7) 0.086(5) Uani 0.307(7) 1 d D U P A 2
C17A C 0.583(2) 1.0004(7) 0.9084(8) 0.085(4) Uani 0.307(7) 1 d D U P A 2
F4A F 0.596(3) 1.0247(8) 0.9511(7) 0.118(6) Uani 0.307(7) 1 d D U P A 2
F5A F 0.498(2) 0.9692(6) 0.9112(8) 0.101(5) Uani 0.307(7) 1 d D U P A 2
F6A F 0.528(3) 1.0305(8) 0.8731(8) 0.116(6) Uani 0.307(7) 1 d D U P A 2
C18 C 0.7944(6) 0.7243(2) 0.7876(2) 0.0222(13) Uani 1 1 d . . . . .
C19 C 0.6761(5) 0.7012(2) 0.7868(2) 0.0219(13) Uani 1 1 d . . . . .
C20 C 0.6609(6) 0.6547(2) 0.7707(2) 0.0244(13) Uani 1 1 d . . . . .
C21 C 0.7606(6) 0.6296(2) 0.7549(3) 0.0304(15) Uani 1 1 d . . . . .
H21 H 0.7493 0.5978 0.7439 0.037 Uiso 1 1 calc R U . . .
C22 C 0.8776(6) 0.6522(2) 0.7555(2) 0.0242(13) Uani 1 1 d . . . . .
C23 C 0.8964(6) 0.6988(2) 0.7720(2) 0.0232(13) Uani 1 1 d . . . . .
C24 C 0.5515(6) 0.7203(2) 0.8034(3) 0.0308(15) Uani 1 1 d . . . . .
C25 C 0.4561(6) 0.6805(2) 0.7853(3) 0.0386(17) Uani 1 1 d . . . . .
H25A H 0.4019 0.6743 0.8123 0.046 Uiso 1 1 calc R U . . .
H25B H 0.3991 0.6903 0.7533 0.046 Uiso 1 1 calc R U . . .
C26 C 0.5276(6) 0.6352(2) 0.7747(3) 0.0328(16) Uani 1 1 d . . . . .
C27 C 0.5062(7) 0.7663(3) 0.7761(4) 0.058(3) Uani 1 1 d . . . . .
H27A H 0.5662 0.7916 0.7887 0.087 Uiso 1 1 calc R U . . .
H27B H 0.4203 0.7741 0.7835 0.087 Uiso 1 1 calc R U . . .
H27C H 0.5030 0.7626 0.7387 0.087 Uiso 1 1 calc R U . . .
C28 C 0.5646(7) 0.7256(3) 0.8621(3) 0.055(2) Uani 1 1 d . . . . .
H28A H 0.6026 0.6968 0.8787 0.082 Uiso 1 1 calc R U . . .
H28B H 0.4795 0.7307 0.8718 0.082 Uiso 1 1 calc R U . . .
H28C H 0.6200 0.7525 0.8733 0.082 Uiso 1 1 calc R U . . .
C29 C 0.4660(7) 0.6100(3) 0.7249(3) 0.0436(19) Uani 1 1 d . . . . .
H29A H 0.5131 0.5802 0.7220 0.052 Uiso 1 1 calc R U . . .
H29B H 0.3766 0.6017 0.7286 0.052 Uiso 1 1 calc R U . . .
C30 C 0.4630(8) 0.6366(3) 0.6760(3) 0.062(2) Uani 1 1 d . . . . .
H30A H 0.4152 0.6660 0.6779 0.093 Uiso 1 1 calc R U . . .
H30B H 0.4206 0.6176 0.6469 0.093 Uiso 1 1 calc R U . . .
H30C H 0.5510 0.6438 0.6707 0.093 Uiso 1 1 calc R U . . .
C31 C 0.5404(6) 0.5997(2) 0.8208(3) 0.0365(17) Uani 1 1 d . . . . .
H31A H 0.5994 0.5741 0.8140 0.044 Uiso 1 1 calc R U . . .
H31B H 0.5802 0.6162 0.8527 0.044 Uiso 1 1 calc R U . . .
C32 C 0.4154(7) 0.5780(3) 0.8305(3) 0.0441(19) Uani 1 1 d . . . . .
H32A H 0.4311 0.5582 0.8616 0.066 Uiso 1 1 calc R U . . .
H32B H 0.3795 0.5586 0.8007 0.066 Uiso 1 1 calc R U . . .
H32C H 0.3544 0.6030 0.8356 0.066 Uiso 1 1 calc R U . . .
C33 C 1.0315(6) 0.7154(2) 0.7685(3) 0.0280(14) Uani 1 1 d . . . . .
C34 C 1.1004(6) 0.6681(2) 0.7576(3) 0.0343(16) Uani 1 1 d . . . . .
H34A H 1.1540 0.6732 0.7301 0.041 Uiso 1 1 calc R U . . .
H34B H 1.1572 0.6577 0.7893 0.041 Uiso 1 1 calc R U . . .
C35 C 0.9971(6) 0.6298(2) 0.7401(3) 0.0276(14) Uani 1 1 d . . . . .
C36 C 1.0310(7) 0.7497(3) 0.7231(3) 0.047(2) Uani 1 1 d . . . . .
H36A H 0.9881 0.7349 0.6911 0.071 Uiso 1 1 calc R U . . .
H36B H 1.1196 0.7576 0.7194 0.071 Uiso 1 1 calc R U . . .
H36C H 0.9848 0.7785 0.7298 0.071 Uiso 1 1 calc R U . . .
C37 C 1.1011(7) 0.7384(3) 0.8175(3) 0.049(2) Uani 1 1 d . . . . .
H37A H 1.0607 0.7688 0.8227 0.074 Uiso 1 1 calc R U . . .
H37B H 1.1914 0.7435 0.8141 0.074 Uiso 1 1 calc R U . . .
H37C H 1.0960 0.7179 0.8473 0.074 Uiso 1 1 calc R U . . .
C38 C 0.9767(7) 0.6234(3) 0.6808(3) 0.0415(18) Uani 1 1 d . . . . .
H38A H 0.9601 0.6547 0.6644 0.050 Uiso 1 1 calc R U . . .
H38B H 0.8990 0.6039 0.6706 0.050 Uiso 1 1 calc R U . . .
C39 C 1.0909(8) 0.6001(3) 0.6592(3) 0.056(2) Uani 1 1 d . . . . .
H39A H 1.1696 0.6182 0.6706 0.084 Uiso 1 1 calc R U . . .
H39B H 1.0730 0.5998 0.6213 0.084 Uiso 1 1 calc R U . . .
H39C H 1.1023 0.5677 0.6721 0.084 Uiso 1 1 calc R U . . .
C40 C 1.0331(7) 0.5824(3) 0.7666(3) 0.0410(18) Uani 1 1 d . . . . .
H40A H 0.9750 0.5579 0.7493 0.049 Uiso 1 1 calc R U . . .
H40B H 1.1217 0.5742 0.7616 0.049 Uiso 1 1 calc R U . . .
C41 C 1.0265(7) 0.5813(3) 0.8239(3) 0.048(2) Uani 1 1 d . . . . .
H41A H 1.0831 0.6056 0.8416 0.072 Uiso 1 1 calc R U . . .
H41B H 1.0540 0.5503 0.8379 0.072 Uiso 1 1 calc R U . . .
H41C H 0.9379 0.5872 0.8294 0.072 Uiso 1 1 calc R U . . .
C42 C 0.6998(5) 0.90348(19) 0.6035(2) 0.0186(12) Uani 1 1 d . . . . .
C43 C 0.5707(5) 0.9020(2) 0.5794(2) 0.0226(13) Uani 1 1 d . . . . .
C44 C 0.5420(5) 0.8934(2) 0.5263(2) 0.0241(13) Uani 1 1 d . . . . .
C45 C 0.6373(6) 0.8847(2) 0.4968(2) 0.0245(14) Uani 1 1 d . . . . .
H45 H 0.6161 0.8794 0.4606 0.029 Uiso 1 1 calc R U . . .
C46 C 0.7646(5) 0.8839(2) 0.5208(2) 0.0236(13) Uani 1 1 d . . . . .
C47 C 0.7961(5) 0.8935(2) 0.5733(2) 0.0198(12) Uani 1 1 d . . . . .
C48 C 0.4487(6) 0.9094(2) 0.6027(2) 0.0275(14) Uani 1 1 d . . . . .
C49 C 0.3421(6) 0.8974(2) 0.5567(3) 0.0298(15) Uani 1 1 d . . . . .
H49A H 0.3078 0.8654 0.5612 0.036 Uiso 1 1 calc R U . . .
H49B H 0.2705 0.9202 0.5552 0.036 Uiso 1 1 calc R U . . .
C50 C 0.4008(6) 0.8996(2) 0.5062(2) 0.0260(14) Uani 1 1 d . . . . .
C51 C 0.4385(6) 0.8766(3) 0.6483(3) 0.0375(17) Uani 1 1 d . . . . .
H51A H 0.4587 0.8443 0.6391 0.056 Uiso 1 1 calc R U . . .
H51B H 0.3509 0.8778 0.6566 0.056 Uiso 1 1 calc R U . . .
H51C H 0.4994 0.8868 0.6786 0.056 Uiso 1 1 calc R U . . .
C52 C 0.4341(6) 0.9608(3) 0.6210(3) 0.0374(17) Uani 1 1 d . . . . .
H52A H 0.5058 0.9685 0.6483 0.056 Uiso 1 1 calc R U . . .
H52B H 0.3528 0.9641 0.6345 0.056 Uiso 1 1 calc R U . . .
H52C H 0.4345 0.9823 0.5917 0.056 Uiso 1 1 calc R U . . .
C53 C 0.3470(6) 0.8616(2) 0.4659(3) 0.0325(15) Uani 1 1 d . . . . .
H53A H 0.2527 0.8658 0.4577 0.039 Uiso 1 1 calc R U . . .
H53B H 0.3830 0.8675 0.4337 0.039 Uiso 1 1 calc R U . . .
C54 C 0.3746(7) 0.8104(2) 0.4821(3) 0.0400(18) Uani 1 1 d . . . . .
H54A H 0.3355 0.8034 0.5130 0.060 Uiso 1 1 calc R U . . .
H54B H 0.4677 0.8055 0.4900 0.060 Uiso 1 1 calc R U . . .
H54C H 0.3383 0.7894 0.4538 0.060 Uiso 1 1 calc R U . . .
C55 C 0.3829(6) 0.9489(2) 0.4803(2) 0.0267(14) Uani 1 1 d . . . . .
H55A H 0.4144 0.9730 0.5066 0.032 Uiso 1 1 calc R U . . .
H55B H 0.4381 0.9506 0.4529 0.032 Uiso 1 1 calc R U . . .
C56 C 0.2458(6) 0.9620(3) 0.4561(3) 0.0353(16) Uani 1 1 d . . . . .
H56A H 0.1880 0.9574 0.4817 0.053 Uiso 1 1 calc R U . . .
H56B H 0.2183 0.9419 0.4259 0.053 Uiso 1 1 calc R U . . .
H56C H 0.2433 0.9950 0.4452 0.053 Uiso 1 1 calc R U . . .
C57 C 0.9416(5) 0.8911(2) 0.5907(2) 0.0243(13) Uani 1 1 d . . . . .
C58 C 0.9902(6) 0.8889(2) 0.5374(2) 0.0287(14) Uani 1 1 d . . . . .
H58A H 1.0221 0.9203 0.5288 0.034 Uiso 1 1 calc R U . . .
H58B H 1.0623 0.8663 0.5393 0.034 Uiso 1 1 calc R U . . .
C59 C 0.8811(6) 0.8736(2) 0.4950(2) 0.0249(14) Uani 1 1 d . . . . .
C60 C 0.9793(6) 0.8466(3) 0.6229(3) 0.0356(16) Uani 1 1 d . . . . .
H60A H 0.9528 0.8499 0.6571 0.053 Uiso 1 1 calc R U . . .
H60B H 1.0727 0.8423 0.6271 0.053 Uiso 1 1 calc R U . . .
H60C H 0.9366 0.8191 0.6051 0.053 Uiso 1 1 calc R U . . .
C61 C 0.9997(6) 0.9343(2) 0.6209(3) 0.0328(16) Uani 1 1 d . . . . .
H61A H 0.9644 0.9630 0.6033 0.049 Uiso 1 1 calc R U . . .
H61B H 1.0933 0.9340 0.6225 0.049 Uiso 1 1 calc R U . . .
H61C H 0.9784 0.9336 0.6561 0.049 Uiso 1 1 calc R U . . .
C62 C 0.8853(6) 0.8193(2) 0.4853(3) 0.0322(15) Uani 1 1 d . . . . .
H62A H 0.8848 0.8029 0.5187 0.039 Uiso 1 1 calc R U . . .
H62B H 0.8060 0.8101 0.4619 0.039 Uiso 1 1 calc R U . . .
C63 C 1.0005(7) 0.8022(3) 0.4620(3) 0.051(2) Uani 1 1 d . . . . .
H63A H 1.0798 0.8122 0.4840 0.076 Uiso 1 1 calc R U . . .
H63B H 0.9973 0.8156 0.4272 0.076 Uiso 1 1 calc R U . . .
H63C H 0.9985 0.7677 0.4596 0.076 Uiso 1 1 calc R U . . .
C64 C 0.8802(6) 0.9000(3) 0.4439(3) 0.0359(16) Uani 1 1 d . . . . .
H64A H 0.9656 0.8961 0.4331 0.043 Uiso 1 1 calc R U . . .
H64B H 0.8164 0.8847 0.4172 0.043 Uiso 1 1 calc R U . . .
C65 C 0.8500(7) 0.9521(3) 0.4442(3) 0.0420(18) Uani 1 1 d . . . . .
H65A H 0.9121 0.9679 0.4705 0.063 Uiso 1 1 calc R U . . .
H65B H 0.7630 0.9567 0.4522 0.063 Uiso 1 1 calc R U . . .
H65C H 0.8555 0.9655 0.4100 0.063 Uiso 1 1 calc R U . . .
N3 N 0.6889(7) 0.7843(3) 0.6440(3) 0.0350(16) Uani 0.872(5) 1 d D . P B 1
N4 N 0.6788(6) 0.7715(2) 0.6026(3) 0.0318(15) Uani 0.872(5) 1 d D . P B 1
N5 N 0.6661(7) 0.7628(2) 0.5559(3) 0.0371(16) Uani 0.872(5) 1 d D . P B 1
C66 C 0.6609(7) 0.7116(3) 0.5410(3) 0.0331(18) Uani 0.872(5) 1 d D . P B 1
C67 C 0.5390(9) 0.6894(3) 0.5548(4) 0.039(2) Uani 0.872(5) 1 d D . P B 1
H67A H 0.4627 0.7067 0.5373 0.047 Uiso 0.872(5) 1 calc R U P B 1
H67B H 0.5396 0.6912 0.5927 0.047 Uiso 0.872(5) 1 calc R U P B 1
C68 C 0.7784(9) 0.6849(3) 0.5690(3) 0.041(2) Uani 0.872(5) 1 d D . P B 1
H68A H 0.8582 0.7000 0.5614 0.049 Uiso 0.872(5) 1 calc R U P B 1
H68B H 0.7789 0.6861 0.6069 0.049 Uiso 0.872(5) 1 calc R U P B 1
C69 C 0.6571(9) 0.7101(3) 0.4831(3) 0.040(2) Uani 0.872(5) 1 d D . P B 1
H69A H 0.7350 0.7254 0.4739 0.048 Uiso 0.872(5) 1 calc R U P B 1
H69B H 0.5810 0.7275 0.4658 0.048 Uiso 0.872(5) 1 calc R U P B 1
C70 C 0.5327(9) 0.6374(3) 0.5372(4) 0.049(2) Uani 0.872(5) 1 d D . P B 1
H70 H 0.4528 0.6225 0.5459 0.059 Uiso 0.872(5) 1 calc R U P B 1
C71 C 0.6509(11) 0.6109(3) 0.5643(4) 0.053(3) Uani 0.872(5) 1 d D . P B 1
H71A H 0.6465 0.5775 0.5531 0.064 Uiso 0.872(5) 1 calc R U P B 1
H71B H 0.6526 0.6118 0.6023 0.064 Uiso 0.872(5) 1 calc R U P B 1
C72 C 0.7731(8) 0.6337(3) 0.5506(3) 0.042(2) Uani 0.872(5) 1 d D . P B 1
H72 H 0.8504 0.6163 0.5682 0.050 Uiso 0.872(5) 1 calc R U P B 1
C73 C 0.7692(10) 0.6322(4) 0.4918(4) 0.046(2) Uani 0.872(5) 1 d D . P B 1
H73A H 0.7661 0.5990 0.4799 0.055 Uiso 0.872(5) 1 calc R U P B 1
H73B H 0.8481 0.6468 0.4827 0.055 Uiso 0.872(5) 1 calc R U P B 1
C74 C 0.6508(9) 0.6586(3) 0.4643(4) 0.045(2) Uani 0.872(5) 1 d D . P B 1
H74 H 0.6496 0.6577 0.4260 0.054 Uiso 0.872(5) 1 calc R U P B 1
C75 C 0.5307(10) 0.6360(4) 0.4775(4) 0.052(3) Uani 0.872(5) 1 d D . P B 1
H75A H 0.5255 0.6030 0.4653 0.062 Uiso 0.872(5) 1 calc R U P B 1
H75B H 0.4542 0.6530 0.4598 0.062 Uiso 0.872(5) 1 calc R U P B 1
N3A N 0.699(5) 0.7661(11) 0.6649(18) 0.0350(16) Uani 0.128(5) 1 d D . P B 2
N4A N 0.695(4) 0.7298(9) 0.6484(14) 0.0318(15) Uani 0.128(5) 1 d D . P B 2
N5A N 0.680(4) 0.6886(9) 0.6356(10) 0.0371(16) Uani 0.128(5) 1 d D . P B 2
C66A C 0.666(3) 0.6775(11) 0.5790(10) 0.0331(18) Uani 0.128(5) 1 d D . P B 2
C67A C 0.784(4) 0.6931(19) 0.5564(15) 0.039(2) Uani 0.128(5) 1 d D . P B 2
H67C H 0.8620 0.6780 0.5753 0.047 Uiso 0.128(5) 1 calc R U P B 2
H67D H 0.7943 0.7277 0.5596 0.047 Uiso 0.128(5) 1 calc R U P B 2
C68A C 0.545(4) 0.7008(17) 0.5500(15) 0.041(2) Uani 0.128(5) 1 d D . P B 2
H68C H 0.4694 0.6919 0.5665 0.049 Uiso 0.128(5) 1 calc R U P B 2
H68D H 0.5537 0.7355 0.5517 0.049 Uiso 0.128(5) 1 calc R U P B 2
C69A C 0.656(5) 0.6242(11) 0.5761(14) 0.040(2) Uani 0.128(5) 1 d D . P B 2
H69C H 0.5826 0.6134 0.5924 0.048 Uiso 0.128(5) 1 calc R U P B 2
H69D H 0.7356 0.6099 0.5953 0.048 Uiso 0.128(5) 1 calc R U P B 2
C70A C 0.765(4) 0.6787(15) 0.4987(15) 0.049(2) Uani 0.128(5) 1 d D . P B 2
H70A H 0.8397 0.6893 0.4825 0.059 Uiso 0.128(5) 1 calc R U P B 2
C71A C 0.640(5) 0.6997(18) 0.4693(16) 0.053(3) Uani 0.128(5) 1 d D . P B 2
H71C H 0.6469 0.7345 0.4697 0.064 Uiso 0.128(5) 1 calc R U P B 2
H71D H 0.6291 0.6892 0.4327 0.064 Uiso 0.128(5) 1 calc R U P B 2
C72A C 0.524(4) 0.6847(15) 0.4936(13) 0.042(2) Uani 0.128(5) 1 d D . P B 2
H72A H 0.4437 0.6992 0.4743 0.050 Uiso 0.128(5) 1 calc R U P B 2
C73A C 0.515(5) 0.6307(16) 0.491(2) 0.046(2) Uani 0.128(5) 1 d D . P B 2
H73C H 0.4407 0.6199 0.5070 0.055 Uiso 0.128(5) 1 calc R U P B 2
H73D H 0.5002 0.6205 0.4541 0.055 Uiso 0.128(5) 1 calc R U P B 2
C74A C 0.638(4) 0.6084(12) 0.5189(15) 0.045(2) Uani 0.128(5) 1 d D . P B 2
H74A H 0.6310 0.5733 0.5170 0.054 Uiso 0.128(5) 1 calc R U P B 2
C75A C 0.753(5) 0.6239(16) 0.496(2) 0.052(3) Uani 0.128(5) 1 d D . P B 2
H75C H 0.7442 0.6136 0.4592 0.062 Uiso 0.128(5) 1 calc R U P B 2
H75D H 0.8322 0.6094 0.5149 0.062 Uiso 0.128(5) 1 calc R U P B 2
C1S C 0.235(4) 0.7535(15) 0.6141(17) 0.125(10) Uani 0.437(17) 1 d D U P C 1
H1SA H 0.1880 0.7750 0.6337 0.187 Uiso 0.437(17) 1 calc R U P C 1
H1SB H 0.2994 0.7361 0.6381 0.187 Uiso 0.437(17) 1 calc R U P C 1
H1SC H 0.2787 0.7717 0.5900 0.187 Uiso 0.437(17) 1 calc R U P C 1
C2S C 0.153(3) 0.7231(13) 0.5874(14) 0.106(6) Uani 0.437(17) 1 d D U P C 1
H2SA H 0.1085 0.7077 0.6135 0.127 Uiso 0.437(17) 1 calc R U P C 1
H2SB H 0.0881 0.7428 0.5659 0.127 Uiso 0.437(17) 1 calc R U P C 1
O1S O 0.181(3) 0.6889(8) 0.5565(9) 0.107(5) Uani 0.437(17) 1 d D U P C 1
C3S C 0.183(2) 0.6960(8) 0.5063(9) 0.085(5) Uani 0.437(17) 1 d D U P C 1
H3SA H 0.2671 0.7112 0.5049 0.102 Uiso 0.437(17) 1 calc R U P C 1
H3SB H 0.1177 0.7208 0.4962 0.102 Uiso 0.437(17) 1 calc R U P C 1
C4S C 0.167(4) 0.6654(13) 0.4660(12) 0.109(9) Uani 0.437(17) 1 d D U P C 1
H4SA H 0.1746 0.6824 0.4339 0.164 Uiso 0.437(17) 1 calc R U P C 1
H4SB H 0.2339 0.6410 0.4719 0.164 Uiso 0.437(17) 1 calc R U P C 1
H4SC H 0.0824 0.6507 0.4631 0.164 Uiso 0.437(17) 1 calc R U P C 1
C5S C 0.774(2) 0.4805(5) 0.7540(6) 0.131(7) Uani 0.741(8) 1 d D U P D 1
H5SA H 0.7809 0.4870 0.7912 0.196 Uiso 0.741(8) 1 calc R U P D 1
H5SB H 0.8452 0.4955 0.7403 0.196 Uiso 0.741(8) 1 calc R U P D 1
H5SC H 0.6921 0.4930 0.7360 0.196 Uiso 0.741(8) 1 calc R U P D 1
C6S C 0.778(2) 0.4331(5) 0.7464(6) 0.123(5) Uani 0.741(8) 1 d D U P D 1
H6SA H 0.8591 0.4217 0.7667 0.148 Uiso 0.741(8) 1 calc R U P D 1
H6SB H 0.7072 0.4192 0.7624 0.148 Uiso 0.741(8) 1 calc R U P D 1
O2S O 0.7701(14) 0.4145(3) 0.7002(4) 0.110(4) Uani 0.741(8) 1 d D U P D 1
C7S C 0.739(3) 0.3688(5) 0.6954(7) 0.140(6) Uani 0.741(8) 1 d D U P D 1
H7SA H 0.6639 0.3629 0.7130 0.168 Uiso 0.741(8) 1 calc R U P D 1
H7SB H 0.8118 0.3500 0.7135 0.168 Uiso 0.741(8) 1 calc R U P D 1
C8S C 0.711(3) 0.3531(6) 0.6445(7) 0.159(8) Uani 0.741(8) 1 d D U P D 1
H8SA H 0.6893 0.3195 0.6443 0.238 Uiso 0.741(8) 1 calc R U P D 1
H8SB H 0.6374 0.3708 0.6264 0.238 Uiso 0.741(8) 1 calc R U P D 1
H8SC H 0.7855 0.3578 0.6270 0.238 Uiso 0.741(8) 1 calc R U P D 1
C1T C 0.290(2) 0.7576(9) 0.6216(11) 0.092(6) Uani 0.563(17) 1 d D U P C 2
H1TA H 0.2619 0.7688 0.6535 0.138 Uiso 0.563(17) 1 calc R U P C 2
H1TB H 0.3721 0.7411 0.6302 0.138 Uiso 0.563(17) 1 calc R U P C 2
H1TC H 0.3004 0.7845 0.5991 0.138 Uiso 0.563(17) 1 calc R U P C 2
C2T C 0.1988(19) 0.7272(10) 0.5962(9) 0.092(5) Uani 0.563(17) 1 d D U P C 2
H2TA H 0.1879 0.7017 0.6210 0.111 Uiso 0.563(17) 1 calc R U P C 2
H2TB H 0.1167 0.7448 0.5902 0.111 Uiso 0.563(17) 1 calc R U P C 2
O1T O 0.2110(15) 0.7065(6) 0.5517(7) 0.095(4) Uani 0.563(17) 1 d D U P C 2
C3T C 0.1238(18) 0.6752(8) 0.5276(10) 0.105(5) Uani 0.563(17) 1 d D U P C 2
H3TA H 0.0441 0.6930 0.5150 0.126 Uiso 0.563(17) 1 calc R U P C 2
H3TB H 0.1030 0.6529 0.5542 0.126 Uiso 0.563(17) 1 calc R U P C 2
C4T C 0.152(3) 0.6491(11) 0.4870(12) 0.128(9) Uani 0.563(17) 1 d D U P C 2
H4TA H 0.0797 0.6286 0.4742 0.193 Uiso 0.563(17) 1 calc R U P C 2
H4TB H 0.1695 0.6702 0.4592 0.193 Uiso 0.563(17) 1 calc R U P C 2
H4TC H 0.2288 0.6299 0.4986 0.193 Uiso 0.563(17) 1 calc R U P C 2
C5T C 0.782(5) 0.496(2) 0.718(3) 0.153(12) Uani 0.259(8) 1 d D U P D 2
H5TA H 0.8012 0.5246 0.6998 0.230 Uiso 0.259(8) 1 calc R U P D 2
H5TB H 0.7977 0.5016 0.7555 0.230 Uiso 0.259(8) 1 calc R U P D 2
H5TC H 0.8374 0.4703 0.7096 0.230 Uiso 0.259(8) 1 calc R U P D 2
C6T C 0.656(5) 0.4838(14) 0.703(2) 0.144(9) Uani 0.259(8) 1 d D U P D 2
H6TA H 0.6027 0.5109 0.7106 0.173 Uiso 0.259(8) 1 calc R U P D 2
H6TB H 0.6421 0.4797 0.6649 0.173 Uiso 0.259(8) 1 calc R U P D 2
O2T O 0.610(4) 0.4457(12) 0.7234(13) 0.138(7) Uani 0.259(8) 1 d D U P D 2
C7T C 0.635(6) 0.4031(12) 0.7067(17) 0.129(6) Uani 0.259(8) 1 d D U P D 2
H7TA H 0.6227 0.3807 0.7344 0.155 Uiso 0.259(8) 1 calc R U P D 2
H7TB H 0.7283 0.4026 0.7041 0.155 Uiso 0.259(8) 1 calc R U P D 2
C8T C 0.573(7) 0.3851(16) 0.6617(18) 0.135(11) Uani 0.259(8) 1 d D U P D 2
H8TA H 0.6057 0.3534 0.6565 0.203 Uiso 0.259(8) 1 calc R U P D 2
H8TB H 0.4807 0.3833 0.6633 0.203 Uiso 0.259(8) 1 calc R U P D 2
H8TC H 0.5870 0.4054 0.6328 0.203 Uiso 0.259(8) 1 calc R U P D 2

loop_
_atom_site_aniso_label
_atom_site_aniso_U_11
_atom_site_aniso_U_22
_atom_site_aniso_U_33
_atom_site_aniso_U_23
_atom_site_aniso_U_13
_atom_site_aniso_U_12
Cu1 0.0256(4) 0.0177(4) 0.0286(4) -0.0006(3) 0.0021(3) -0.0013(3)
N1 0.021(3) 0.014(3) 0.033(3) -0.001(2) 0.004(2) 0.002(2)
N2 0.017(2) 0.022(3) 0.028(3) -0.003(2) 0.002(2) 0.000(2)
C1 0.045(4) 0.021(3) 0.023(3) -0.004(3) 0.006(3) -0.005(3)
C2 0.040(4) 0.026(4) 0.022(3) -0.001(3) 0.003(3) 0.005(3)
C3 0.048(4) 0.026(4) 0.023(3) -0.001(3) 0.002(3) 0.005(3)
C4 0.042(4) 0.030(4) 0.024(3) 0.005(3) 0.010(3) 0.006(3)
C5 0.023(3) 0.021(3) 0.033(4) 0.003(3) 0.009(3) 0.000(3)
C6 0.028(3) 0.022(3) 0.029(3) -0.004(3) 0.002(3) 0.004(3)
C7 0.040(4) 0.015(3) 0.035(4) 0.001(3) 0.006(3) 0.005(3)
C8 0.024(3) 0.013(3) 0.040(4) 0.004(3) 0.002(3) 0.000(2)
C9 0.011(3) 0.026(3) 0.027(3) 0.002(3) 0.003(2) 0.004(2)
C10 0.055(5) 0.017(4) 0.026(4) 0.002(4) -0.002(4) 0.007(4)
C11 0.061(5) 0.026(4) 0.027(4) -0.002(3) -0.005(4) 0.001(4)
C12 0.077(5) 0.031(4) 0.031(4) -0.006(3) -0.003(4) -0.007(4)
C13 0.086(5) 0.029(5) 0.025(4) 0.000(4) -0.001(4) 0.004(4)
C14 0.085(5) 0.024(4) 0.034(4) 0.000(3) 0.000(4) 0.015(4)
C15 0.062(6) 0.025(4) 0.029(4) 0.003(3) 0.001(4) 0.010(4)
C16 0.081(6) 0.064(5) 0.047(5) -0.011(4) -0.010(4) -0.021(4)
F1 0.091(6) 0.076(5) 0.106(7) -0.013(4) -0.045(5) -0.018(4)
F2 0.104(7) 0.083(5) 0.059(4) -0.029(4) -0.002(4) -0.048(5)
F3 0.087(6) 0.097(6) 0.065(5) -0.013(4) 0.002(4) -0.036(5)
C17 0.108(6) 0.047(5) 0.063(5) -0.001(4) 0.019(4) 0.036(4)
F4 0.140(7) 0.069(5) 0.112(6) 0.019(4) 0.060(5) 0.047(5)
F5 0.141(7) 0.132(9) 0.107(7) -0.030(6) 0.006(5) 0.080(6)
F6 0.162(8) 0.052(4) 0.108(6) -0.022(4) 0.050(6) 0.035(4)
C10A 0.068(8) 0.019(7) 0.028(7) 0.004(6) -0.005(6) 0.008(6)
C11A 0.070(7) 0.027(6) 0.030(6) -0.004(5) -0.006(6) 0.008(6)
C12A 0.088(6) 0.029(6) 0.033(6) -0.007(5) -0.007(5) 0.008(5)
C13A 0.100(6) 0.032(7) 0.044(7) 0.002(6) 0.008(6) 0.019(6)
C14A 0.102(6) 0.035(6) 0.049(6) 0.001(6) 0.009(5) 0.025(5)
C15A 0.078(8) 0.029(7) 0.042(7) 0.006(6) 0.005(6) 0.018(6)
C16A 0.092(7) 0.054(6) 0.043(6) -0.013(5) -0.014(5) -0.003(6)
F1A 0.112(10) 0.061(7) 0.049(8) -0.016(6) -0.028(7) -0.001(7)
F2A 0.110(11) 0.056(7) 0.048(7) -0.017(6) -0.014(8) -0.010(7)
F3A 0.106(9) 0.089(10) 0.055(8) -0.018(7) -0.009(7) -0.024(8)
C17A 0.122(8) 0.060(8) 0.078(8) 0.012(6) 0.032(6) 0.049(6)
F4A 0.164(12) 0.099(10) 0.100(8) -0.011(8) 0.052(8) 0.032(9)
F5A 0.124(9) 0.069(8) 0.121(12) 0.004(8) 0.048(8) 0.053(7)
F6A 0.169(13) 0.083(10) 0.100(10) 0.028(8) 0.034(9) 0.069(9)
C18 0.022(3) 0.018(3) 0.028(3) 0.005(3) 0.009(3) 0.005(2)
C19 0.019(3) 0.021(3) 0.025(3) 0.006(3) 0.002(2) 0.005(2)
C20 0.020(3) 0.024(3) 0.030(3) 0.002(3) 0.005(3) 0.002(3)
C21 0.024(3) 0.021(3) 0.045(4) 0.001(3) 0.001(3) 0.002(3)
C22 0.022(3) 0.023(3) 0.027(3) 0.003(3) 0.003(3) 0.004(3)
C23 0.021(3) 0.025(3) 0.023(3) 0.005(3) 0.003(2) 0.003(3)
C24 0.018(3) 0.025(3) 0.050(4) 0.000(3) 0.008(3) 0.000(3)
C25 0.023(3) 0.037(4) 0.058(5) 0.007(4) 0.012(3) 0.002(3)
C26 0.024(3) 0.027(4) 0.046(4) 0.003(3) 0.001(3) 0.001(3)
C27 0.020(4) 0.039(4) 0.117(8) 0.021(5) 0.011(4) 0.014(3)
C28 0.035(4) 0.071(6) 0.063(6) -0.022(5) 0.023(4) -0.011(4)
C29 0.025(4) 0.057(5) 0.047(5) 0.002(4) 0.000(3) -0.006(3)
C30 0.047(5) 0.074(7) 0.063(6) -0.003(5) 0.003(4) -0.005(5)
C31 0.027(4) 0.035(4) 0.047(4) 0.008(3) 0.003(3) -0.005(3)
C32 0.048(5) 0.035(4) 0.048(5) 0.010(4) 0.003(4) -0.011(3)
C33 0.016(3) 0.026(3) 0.042(4) 0.000(3) 0.004(3) 0.000(3)
C34 0.022(3) 0.036(4) 0.045(4) -0.006(3) 0.006(3) 0.003(3)
C35 0.018(3) 0.025(3) 0.039(4) -0.004(3) 0.002(3) 0.002(3)
C36 0.039(4) 0.037(4) 0.073(6) 0.008(4) 0.029(4) 0.001(3)
C37 0.024(4) 0.062(5) 0.062(5) -0.025(4) 0.007(4) -0.010(4)
C38 0.032(4) 0.043(4) 0.047(4) -0.007(4) 0.001(3) 0.009(3)
C39 0.040(5) 0.082(7) 0.046(5) -0.013(4) 0.005(4) 0.011(4)
C40 0.030(4) 0.035(4) 0.057(5) -0.003(4) 0.003(3) 0.008(3)
C41 0.041(4) 0.048(5) 0.053(5) 0.007(4) 0.001(4) 0.017(4)
C42 0.014(3) 0.014(3) 0.027(3) 0.002(2) 0.002(2) 0.001(2)
C43 0.015(3) 0.021(3) 0.032(3) 0.005(3) 0.006(3) -0.002(2)
C44 0.013(3) 0.025(3) 0.033(4) 0.003(3) 0.001(3) -0.002(2)
C45 0.022(3) 0.030(3) 0.021(3) 0.002(3) 0.002(3) -0.003(3)
C46 0.013(3) 0.025(3) 0.032(3) 0.002(3) 0.002(2) 0.000(2)
C47 0.011(3) 0.024(3) 0.025(3) 0.002(3) 0.002(2) 0.001(2)
C48 0.013(3) 0.034(4) 0.035(4) 0.001(3) 0.002(3) 0.000(3)
C49 0.020(3) 0.029(4) 0.041(4) 0.001(3) 0.008(3) -0.003(3)
C50 0.013(3) 0.032(4) 0.033(4) 0.000(3) 0.004(3) -0.002(3)
C51 0.019(3) 0.056(5) 0.039(4) 0.012(4) 0.008(3) -0.001(3)
C52 0.021(3) 0.044(4) 0.049(4) -0.006(3) 0.009(3) 0.007(3)
C53 0.019(3) 0.033(4) 0.045(4) 0.005(3) 0.003(3) -0.003(3)
C54 0.028(4) 0.034(4) 0.056(5) -0.002(3) 0.002(3) -0.002(3)
C55 0.016(3) 0.030(3) 0.032(4) 0.005(3) 0.001(3) 0.003(3)
C56 0.022(3) 0.039(4) 0.043(4) 0.010(3) 0.000(3) 0.005(3)
C57 0.016(3) 0.025(3) 0.031(3) 0.001(3) 0.003(3) 0.001(2)
C58 0.021(3) 0.036(4) 0.029(3) -0.001(3) 0.003(3) -0.005(3)
C59 0.019(3) 0.033(4) 0.024(3) -0.002(3) 0.004(2) -0.005(3)
C60 0.022(3) 0.045(4) 0.037(4) 0.003(3) -0.005(3) 0.005(3)
C61 0.020(3) 0.038(4) 0.039(4) -0.007(3) -0.002(3) -0.004(3)
C62 0.023(3) 0.037(4) 0.037(4) -0.005(3) 0.005(3) -0.002(3)
C63 0.037(4) 0.046(5) 0.073(6) -0.028(4) 0.019(4) -0.011(4)
C64 0.024(3) 0.051(5) 0.033(4) -0.002(3) 0.008(3) -0.002(3)
C65 0.035(4) 0.046(4) 0.048(5) 0.013(4) 0.015(3) 0.005(3)
N3 0.039(4) 0.036(4) 0.029(4) -0.003(3) 0.004(3) -0.008(3)
N4 0.027(3) 0.031(4) 0.037(4) 0.002(3) 0.003(3) -0.004(3)
N5 0.046(4) 0.032(4) 0.032(4) 0.001(3) 0.002(3) 0.003(3)
C66 0.031(4) 0.028(4) 0.041(5) 0.002(3) 0.006(3) 0.006(3)
C67 0.034(5) 0.030(5) 0.056(6) 0.001(4) 0.013(4) 0.002(4)
C68 0.041(5) 0.042(6) 0.040(5) -0.006(4) 0.002(4) -0.001(4)
C69 0.041(5) 0.037(5) 0.040(5) 0.002(4) 0.003(4) -0.004(4)
C70 0.044(5) 0.037(5) 0.070(7) -0.003(4) 0.023(5) -0.005(4)
C71 0.079(7) 0.032(5) 0.051(6) 0.008(4) 0.016(5) 0.008(5)
C72 0.038(5) 0.044(5) 0.042(5) 0.000(4) 0.000(4) 0.014(4)
C73 0.044(6) 0.045(6) 0.047(5) -0.006(4) 0.005(4) 0.005(4)
C74 0.051(6) 0.038(5) 0.045(5) 0.003(4) 0.002(4) -0.005(4)
C75 0.042(6) 0.045(6) 0.068(7) -0.016(5) 0.005(5) -0.003(4)
N3A 0.039(4) 0.036(4) 0.029(4) -0.003(3) 0.004(3) -0.008(3)
N4A 0.027(3) 0.031(4) 0.037(4) 0.002(3) 0.003(3) -0.004(3)
N5A 0.046(4) 0.032(4) 0.032(4) 0.001(3) 0.002(3) 0.003(3)
C66A 0.031(4) 0.028(4) 0.041(5) 0.002(3) 0.006(3) 0.006(3)
C67A 0.034(5) 0.030(5) 0.056(6) 0.001(4) 0.013(4) 0.002(4)
C68A 0.041(5) 0.042(6) 0.040(5) -0.006(4) 0.002(4) -0.001(4)
C69A 0.041(5) 0.037(5) 0.040(5) 0.002(4) 0.003(4) -0.004(4)
C70A 0.044(5) 0.037(5) 0.070(7) -0.003(4) 0.023(5) -0.005(4)
C71A 0.079(7) 0.032(5) 0.051(6) 0.008(4) 0.016(5) 0.008(5)
C72A 0.038(5) 0.044(5) 0.042(5) 0.000(4) 0.000(4) 0.014(4)
C73A 0.044(6) 0.045(6) 0.047(5) -0.006(4) 0.005(4) 0.005(4)
C74A 0.051(6) 0.038(5) 0.045(5) 0.003(4) 0.002(4) -0.005(4)
C75A 0.042(6) 0.045(6) 0.068(7) -0.016(5) 0.005(5) -0.003(4)
C1S 0.085(18) 0.120(15) 0.174(17) -0.026(13) 0.035(14) -0.018(14)
C2S 0.062(12) 0.098(11) 0.162(11) -0.022(8) 0.032(9) -0.003(10)
O1S 0.060(10) 0.101(10) 0.163(10) -0.020(8) 0.025(7) 0.004(8)
C3S 0.029(9) 0.073(10) 0.154(10) -0.016(8) 0.021(8) 0.012(8)
C4S 0.047(14) 0.098(16) 0.180(14) -0.035(13) 0.009(12) 0.018(13)
C5S 0.248(19) 0.076(8) 0.063(9) 0.011(7) 0.013(11) -0.029(9)
C6S 0.203(13) 0.080(7) 0.082(7) 0.000(6) 0.009(8) -0.033(8)
O2S 0.183(11) 0.060(5) 0.081(6) -0.008(5) 0.007(7) -0.026(6)
C7S 0.218(14) 0.075(7) 0.119(9) -0.010(7) 0.004(10) -0.029(8)
C8S 0.27(2) 0.074(10) 0.124(11) -0.011(8) -0.012(12) -0.021(13)
C1T 0.056(11) 0.076(11) 0.147(13) -0.015(10) 0.025(10) -0.008(9)
C2T 0.039(9) 0.088(9) 0.154(10) -0.033(7) 0.030(8) -0.017(8)
O1T 0.044(7) 0.082(9) 0.163(9) -0.036(7) 0.025(6) -0.012(6)
C3T 0.051(8) 0.087(10) 0.174(12) -0.040(8) 0.005(8) -0.011(7)
C4T 0.060(13) 0.131(17) 0.188(15) -0.058(14) -0.002(12) 0.012(13)
C5T 0.226(19) 0.11(2) 0.12(2) -0.004(19) 0.010(16) -0.026(15)
C6T 0.223(19) 0.089(12) 0.115(17) -0.003(12) 0.010(15) -0.018(12)
O2T 0.209(15) 0.089(10) 0.109(12) -0.001(10) 0.006(12) -0.014(11)
C7T 0.201(14) 0.082(10) 0.101(11) 0.001(9) 0.012(11) -0.017(10)
C8T 0.21(2) 0.078(17) 0.111(14) 0.000(13) 0.004(16) -0.005(17)

_geom_special_details            
;
 All esds (except the esd in the dihedral angle between two l.s. planes)
 are estimated using the full covariance matrix.  The cell esds are taken
 into account individually in the estimation of esds in distances, angles
 and torsion angles; correlations between esds in cell parameters are only
 used when they are defined by crystal symmetry.  An approximate (isotropic)
 treatment of cell esds is used for estimating esds involving l.s. planes.
;

loop_
_geom_bond_atom_site_label_1
_geom_bond_atom_site_label_2
_geom_bond_distance
_geom_bond_site_symmetry_2
_geom_bond_publ_flag
Cu1 N3A 1.830(18) . ?
Cu1 N3 1.854(7) . ?
Cu1 N1 1.938(5) . ?
Cu1 N2 1.973(5) . ?
N1 C5 1.353(8) . ?
N1 C2 1.388(8) . ?
N2 C9 1.329(8) . ?
N2 C6 1.386(8) . ?
C1 C6 1.383(9) . ?
C1 C2 1.407(9) . ?
C1 C10 1.534(8) . ?
C1 C10A 1.535(13) . ?
C2 C3 1.424(9) . ?
C3 C4 1.354(9) . ?
C3 H3 0.9500 . ?
C4 C5 1.407(9) . ?
C4 H4 0.9500 . ?
C5 C18 1.497(8) . ?
C6 C7 1.428(9) . ?
C7 C8 1.353(9) . ?
C7 H7 0.9500 . ?
C8 C9 1.427(8) . ?
C8 H8 0.9500 . ?
C9 C42 1.505(8) . ?
C10 C11 1.3900 . ?
C10 C15 1.3900 . ?
C11 C12 1.3900 . ?
C11 H11 0.9500 . ?
C12 C13 1.3900 . ?
C12 C16 1.479(15) . ?
C13 C14 1.3900 . ?
C13 H13 0.9500 . ?
C14 C15 1.3900 . ?
C14 C17 1.450(14) . ?
C15 H15 0.9500 . ?
C16 F1 1.320(12) . ?
C16 F2 1.336(11) . ?
C16 F3 1.345(12) . ?
C17 F4 1.302(12) . ?
C17 F6 1.319(11) . ?
C17 F5 1.320(13) . ?
C10A C11A 1.3900 . ?
C10A C15A 1.3900 . ?
C11A C12A 1.3900 . ?
C11A H11A 0.9500 . ?
C12A C13A 1.3900 . ?
C12A C16A 1.46(2) . ?
C13A C14A 1.3900 . ?
C13A H13A 0.9500 . ?
C14A C15A 1.3900 . ?
C14A C17A 1.45(2) . ?
C15A H15A 0.9500 . ?
C16A F1A 1.334(15) . ?
C16A F3A 1.336(16) . ?
C16A F2A 1.337(14) . ?
C17A F5A 1.270(15) . ?
C17A F4A 1.300(15) . ?
C17A F6A 1.325(15) . ?
C18 C19 1.405(8) . ?
C18 C23 1.407(8) . ?
C19 C20 1.390(8) . ?
C19 C24 1.544(8) . ?
C20 C21 1.384(9) . ?
C20 C26 1.527(9) . ?
C21 C22 1.386(9) . ?
C21 H21 0.9500 . ?
C22 C23 1.397(9) . ?
C22 C35 1.520(8) . ?
C23 C33 1.515(8) . ?
C24 C28 1.524(10) . ?
C24 C27 1.526(10) . ?
C24 C25 1.538(9) . ?
C25 C26 1.536(9) . ?
C25 H25A 0.9900 . ?
C25 H25B 0.9900 . ?
C26 C29 1.536(10) . ?
C26 C31 1.560(9) . ?
C27 H27A 0.9800 . ?
C27 H27B 0.9800 . ?
C27 H27C 0.9800 . ?
C28 H28A 0.9800 . ?
C28 H28B 0.9800 . ?
C28 H28C 0.9800 . ?
C29 C30 1.481(11) . ?
C29 H29A 0.9900 . ?
C29 H29B 0.9900 . ?
C30 H30A 0.9800 . ?
C30 H30B 0.9800 . ?
C30 H30C 0.9800 . ?
C31 C32 1.511(9) . ?
C31 H31A 0.9900 . ?
C31 H31B 0.9900 . ?
C32 H32A 0.9800 . ?
C32 H32B 0.9800 . ?
C32 H32C 0.9800 . ?
C33 C37 1.521(10) . ?
C33 C36 1.535(10) . ?
C33 C34 1.572(9) . ?
C34 C35 1.557(9) . ?
C34 H34A 0.9900 . ?
C34 H34B 0.9900 . ?
C35 C40 1.532(9) . ?
C35 C38 1.540(10) . ?
C36 H36A 0.9800 . ?
C36 H36B 0.9800 . ?
C36 H36C 0.9800 . ?
C37 H37A 0.9800 . ?
C37 H37B 0.9800 . ?
C37 H37C 0.9800 . ?
C38 C39 1.554(10) . ?
C38 H38A 0.9900 . ?
C38 H38B 0.9900 . ?
C39 H39A 0.9800 . ?
C39 H39B 0.9800 . ?
C39 H39C 0.9800 . ?
C40 C41 1.509(10) . ?
C40 H40A 0.9900 . ?
C40 H40B 0.9900 . ?
C41 H41A 0.9800 . ?
C41 H41B 0.9800 . ?
C41 H41C 0.9800 . ?
C42 C43 1.407(8) . ?
C42 C47 1.408(8) . ?
C43 C44 1.393(9) . ?
C43 C48 1.519(8) . ?
C44 C45 1.380(8) . ?
C44 C50 1.508(8) . ?
C45 C46 1.388(8) . ?
C45 H45 0.9500 . ?
C46 C47 1.388(8) . ?
C46 C59 1.517(8) . ?
C47 C57 1.531(8) . ?
C48 C51 1.529(9) . ?
C48 C49 1.549(9) . ?
C48 C52 1.552(9) . ?
C49 C50 1.542(9) . ?
C49 H49A 0.9900 . ?
C49 H49B 0.9900 . ?
C50 C53 1.550(9) . ?
C50 C55 1.555(9) . ?
C51 H51A 0.9800 . ?
C51 H51B 0.9800 . ?
C51 H51C 0.9800 . ?
C52 H52A 0.9800 . ?
C52 H52B 0.9800 . ?
C52 H52C 0.9800 . ?
C53 C54 1.532(9) . ?
C53 H53A 0.9900 . ?
C53 H53B 0.9900 . ?
C54 H54A 0.9800 . ?
C54 H54B 0.9800 . ?
C54 H54C 0.9800 . ?
C55 C56 1.528(8) . ?
C55 H55A 0.9900 . ?
C55 H55B 0.9900 . ?
C56 H56A 0.9800 . ?
C56 H56B 0.9800 . ?
C56 H56C 0.9800 . ?
C57 C61 1.534(9) . ?
C57 C60 1.535(9) . ?
C57 C58 1.559(9) . ?
C58 C59 1.530(8) . ?
C58 H58A 0.9900 . ?
C58 H58B 0.9900 . ?
C59 C64 1.529(9) . ?
C59 C62 1.563(9) . ?
C60 H60A 0.9800 . ?
C60 H60B 0.9800 . ?
C60 H60C 0.9800 . ?
C61 H61A 0.9800 . ?
C61 H61B 0.9800 . ?
C61 H61C 0.9800 . ?
C62 C63 1.520(9) . ?
C62 H62A 0.9900 . ?
C62 H62B 0.9900 . ?
C63 H63A 0.9800 . ?
C63 H63B 0.9800 . ?
C63 H63C 0.9800 . ?
C64 C65 1.514(10) . ?
C64 H64A 0.9900 . ?
C64 H64B 0.9900 . ?
C65 H65A 0.9800 . ?
C65 H65B 0.9800 . ?
C65 H65C 0.9800 . ?
N3 N4 1.129(8) . ?
N4 N5 1.231(9) . ?
N5 C66 1.505(10) . ?
C66 C69 1.509(11) . ?
C66 C67 1.522(12) . ?
C66 C68 1.534(12) . ?
C67 C70 1.544(12) . ?
C67 H67A 0.9900 . ?
C67 H67B 0.9900 . ?
C68 C72 1.529(13) . ?
C68 H68A 0.9900 . ?
C68 H68B 0.9900 . ?
C69 C74 1.538(12) . ?
C69 H69A 0.9900 . ?
C69 H69B 0.9900 . ?
C70 C71 1.531(14) . ?
C70 C75 1.556(14) . ?
C70 H70 1.0000 . ?
C71 C72 1.532(14) . ?
C71 H71A 0.9900 . ?
C71 H71B 0.9900 . ?
C72 C73 1.532(13) . ?
C72 H72 1.0000 . ?
C73 C74 1.534(14) . ?
C73 H73A 0.9900 . ?
C73 H73B 0.9900 . ?
C74 C75 1.505(13) . ?
C74 H74 1.0000 . ?
C75 H75A 0.9900 . ?
C75 H75B 0.9900 . ?
N3A N4A 1.117(19) . ?
N4A N5A 1.22(2) . ?
N5A C66A 1.50(2) . ?
C66A C69A 1.52(2) . ?
C66A C67A 1.52(2) . ?
C66A C68A 1.53(2) . ?
C67A C70A 1.55(2) . ?
C67A H67C 0.9900 . ?
C67A H67D 0.9900 . ?
C68A C72A 1.53(2) . ?
C68A H68C 0.9900 . ?
C68A H68D 0.9900 . ?
C69A C74A 1.54(2) . ?
C69A H69C 0.9900 . ?
C69A H69D 0.9900 . ?
C70A C71A 1.53(2) . ?
C70A C75A 1.56(2) . ?
C70A H70A 1.0000 . ?
C71A C72A 1.53(2) . ?
C71A H71C 0.9900 . ?
C71A H71D 0.9900 . ?
C72A C73A 1.54(2) . ?
C72A H72A 1.0000 . ?
C73A C74A 1.53(2) . ?
C73A H73C 0.9900 . ?
C73A H73D 0.9900 . ?
C74A C75A 1.50(2) . ?
C74A H74A 1.0000 . ?
C75A H75C 0.9900 . ?
C75A H75D 0.9900 . ?
C1S C2S 1.336(17) . ?
C1S H1SA 0.9800 . ?
C1S H1SB 0.9800 . ?
C1S H1SC 0.9800 . ?
C2S O1S 1.325(16) . ?
C2S H2SA 0.9900 . ?
C2S H2SB 0.9900 . ?
O1S C3S 1.332(16) . ?
C3S C4S 1.354(16) . ?
C3S H3SA 0.9900 . ?
C3S H3SB 0.9900 . ?
C4S H4SA 0.9800 . ?
C4S H4SB 0.9800 . ?
C4S H4SC 0.9800 . ?
C5S C6S 1.361(15) . ?
C5S H5SA 0.9800 . ?
C5S H5SB 0.9800 . ?
C5S H5SC 0.9800 . ?
C6S O2S 1.306(13) . ?
C6S H6SA 0.9900 . ?
C6S H6SB 0.9900 . ?
O2S C7S 1.341(13) . ?
C7S C8S 1.389(15) . ?
C7S H7SA 0.9900 . ?
C7S H7SB 0.9900 . ?
C8S H8SA 0.9800 . ?
C8S H8SB 0.9800 . ?
C8S H8SC 0.9800 . ?
C1T C2T 1.380(15) . ?
C1T H1TA 0.9800 . ?
C1T H1TB 0.9800 . ?
C1T H1TC 0.9800 . ?
C2T O1T 1.327(15) . ?
C2T H2TA 0.9900 . ?
C2T H2TB 0.9900 . ?
O1T C3T 1.360(15) . ?
C3T C4T 1.363(16) . ?
C3T H3TA 0.9900 . ?
C3T H3TB 0.9900 . ?
C4T H4TA 0.9800 . ?
C4T H4TB 0.9800 . ?
C4T H4TC 0.9800 . ?
C5T C6T 1.369(19) . ?
C5T H5TA 0.9800 . ?
C5T H5TB 0.9800 . ?
C5T H5TC 0.9800 . ?
C6T O2T 1.329(17) . ?
C6T H6TA 0.9900 . ?
C6T H6TB 0.9900 . ?
O2T C7T 1.326(18) . ?
C7T C8T 1.354(18) . ?
C7T H7TA 0.9900 . ?
C7T H7TB 0.9900 . ?
C8T H8TA 0.9800 . ?
C8T H8TB 0.9800 . ?
C8T H8TC 0.9800 . ?

loop_
_geom_angle_atom_site_label_1
_geom_angle_atom_site_label_2
_geom_angle_atom_site_label_3
_geom_angle
_geom_angle_site_symmetry_1
_geom_angle_site_symmetry_3
_geom_angle_publ_flag
N3A Cu1 N1 118.2(16) . . ?
N3 Cu1 N1 141.6(3) . . ?
N3A Cu1 N2 143.4(16) . . ?
N3 Cu1 N2 120.1(3) . . ?
N1 Cu1 N2 98.4(2) . . ?
C5 N1 C2 106.0(5) . . ?
C5 N1 Cu1 131.8(4) . . ?
C2 N1 Cu1 121.9(4) . . ?
C9 N2 C6 107.0(5) . . ?
C9 N2 Cu1 131.6(4) . . ?
C6 N2 Cu1 121.3(4) . . ?
C6 C1 C2 129.5(6) . . ?
C6 C1 C10 116.5(7) . . ?
C2 C1 C10 113.8(7) . . ?
C6 C1 C10A 113.8(13) . . ?
C2 C1 C10A 115.4(13) . . ?
N1 C2 C1 124.1(6) . . ?
N1 C2 C3 108.6(5) . . ?
C1 C2 C3 127.2(6) . . ?
C4 C3 C2 107.6(6) . . ?
C4 C3 H3 126.2 . . ?
C2 C3 H3 126.2 . . ?
C3 C4 C5 106.8(6) . . ?
C3 C4 H4 126.6 . . ?
C5 C4 H4 126.6 . . ?
N1 C5 C4 111.0(5) . . ?
N1 C5 C18 122.9(5) . . ?
C4 C5 C18 126.0(6) . . ?
C1 C6 N2 124.4(6) . . ?
C1 C6 C7 127.1(6) . . ?
N2 C6 C7 108.5(5) . . ?
C8 C7 C6 107.1(6) . . ?
C8 C7 H7 126.4 . . ?
C6 C7 H7 126.4 . . ?
C7 C8 C9 106.7(5) . . ?
C7 C8 H8 126.7 . . ?
C9 C8 H8 126.7 . . ?
N2 C9 C8 110.7(5) . . ?
N2 C9 C42 125.3(5) . . ?
C8 C9 C42 124.0(5) . . ?
C11 C10 C15 120.0 . . ?
C11 C10 C1 122.9(5) . . ?
C15 C10 C1 117.1(5) . . ?
C12 C11 C10 120.0 . . ?
C12 C11 H11 120.0 . . ?
C10 C11 H11 120.0 . . ?
C11 C12 C13 120.0 . . ?
C11 C12 C16 119.9(7) . . ?
C13 C12 C16 120.1(7) . . ?
C14 C13 C12 120.0 . . ?
C14 C13 H13 120.0 . . ?
C12 C13 H13 120.0 . . ?
C13 C14 C15 120.0 . . ?
C13 C14 C17 120.0(7) . . ?
C15 C14 C17 120.0(7) . . ?
C14 C15 C10 120.0 . . ?
C14 C15 H15 120.0 . . ?
C10 C15 H15 120.0 . . ?
F1 C16 F2 108.0(10) . . ?
F1 C16 F3 106.7(11) . . ?
F2 C16 F3 105.5(9) . . ?
F1 C16 C12 111.7(9) . . ?
F2 C16 C12 112.9(11) . . ?
F3 C16 C12 111.6(9) . . ?
F4 C17 F6 103.8(10) . . ?
F4 C17 F5 104.7(12) . . ?
F6 C17 F5 102.7(10) . . ?
F4 C17 C14 114.9(10) . . ?
F6 C17 C14 114.9(11) . . ?
F5 C17 C14 114.4(10) . . ?
C11A C10A C15A 120.0 . . ?
C11A C10A C1 114.9(12) . . ?
C15A C10A C1 125.1(12) . . ?
C10A C11A C12A 120.0 . . ?
C10A C11A H11A 120.0 . . ?
C12A C11A H11A 120.0 . . ?
C13A C12A C11A 120.0 . . ?
C13A C12A C16A 121.0(13) . . ?
C11A C12A C16A 118.9(13) . . ?
C12A C13A C14A 120.0 . . ?
C12A C13A H13A 120.0 . . ?
C14A C13A H13A 120.0 . . ?
C13A C14A C15A 120.0 . . ?
C13A C14A C17A 119.5(13) . . ?
C15A C14A C17A 120.4(13) . . ?
C14A C15A C10A 120.0 . . ?
C14A C15A H15A 120.0 . . ?
C10A C15A H15A 120.0 . . ?
F1A C16A F3A 107.3(15) . . ?
F1A C16A F2A 107.0(13) . . ?
F3A C16A F2A 106.0(14) . . ?
F1A C16A C12A 113.7(17) . . ?
F3A C16A C12A 109.6(19) . . ?
F2A C16A C12A 112.9(17) . . ?
F5A C17A F4A 107.7(16) . . ?
F5A C17A F6A 104.5(16) . . ?
F4A C17A F6A 103.3(15) . . ?
F5A C17A C14A 113.7(19) . . ?
F4A C17A C14A 116.8(19) . . ?
F6A C17A C14A 110(2) . . ?
C19 C18 C23 118.1(5) . . ?
C19 C18 C5 120.6(5) . . ?
C23 C18 C5 121.2(5) . . ?
C20 C19 C18 120.6(5) . . ?
C20 C19 C24 110.9(5) . . ?
C18 C19 C24 128.5(5) . . ?
C21 C20 C19 121.5(6) . . ?
C21 C20 C26 125.6(6) . . ?
C19 C20 C26 112.8(5) . . ?
C20 C21 C22 118.2(6) . . ?
C20 C21 H21 120.9 . . ?
C22 C21 H21 120.9 . . ?
C21 C22 C23 121.7(6) . . ?
C21 C22 C35 125.0(6) . . ?
C23 C22 C35 113.3(5) . . ?
C22 C23 C18 119.9(6) . . ?
C22 C23 C33 111.4(5) . . ?
C18 C23 C33 128.7(6) . . ?
C28 C24 C27 111.0(7) . . ?
C28 C24 C25 109.5(6) . . ?
C27 C24 C25 110.1(6) . . ?
C28 C24 C19 111.6(6) . . ?
C27 C24 C19 112.8(6) . . ?
C25 C24 C19 101.4(5) . . ?
C26 C25 C24 110.9(5) . . ?
C26 C25 H25A 109.5 . . ?
C24 C25 H25A 109.5 . . ?
C26 C25 H25B 109.5 . . ?
C24 C25 H25B 109.5 . . ?
H25A C25 H25B 108.1 . . ?
C20 C26 C29 112.5(6) . . ?
C20 C26 C25 101.0(5) . . ?
C29 C26 C25 112.8(6) . . ?
C20 C26 C31 108.5(5) . . ?
C29 C26 C31 109.1(6) . . ?
C25 C26 C31 112.8(6) . . ?
C24 C27 H27A 109.5 . . ?
C24 C27 H27B 109.5 . . ?
H27A C27 H27B 109.5 . . ?
C24 C27 H27C 109.5 . . ?
H27A C27 H27C 109.5 . . ?
H27B C27 H27C 109.5 . . ?
C24 C28 H28A 109.5 . . ?
C24 C28 H28B 109.5 . . ?
H28A C28 H28B 109.5 . . ?
C24 C28 H28C 109.5 . . ?
H28A C28 H28C 109.5 . . ?
H28B C28 H28C 109.5 . . ?
C30 C29 C26 116.3(7) . . ?
C30 C29 H29A 108.2 . . ?
C26 C29 H29A 108.2 . . ?
C30 C29 H29B 108.2 . . ?
C26 C29 H29B 108.2 . . ?
H29A C29 H29B 107.4 . . ?
C29 C30 H30A 109.5 . . ?
C29 C30 H30B 109.5 . . ?
H30A C30 H30B 109.5 . . ?
C29 C30 H30C 109.5 . . ?
H30A C30 H30C 109.5 . . ?
H30B C30 H30C 109.5 . . ?
C32 C31 C26 114.9(6) . . ?
C32 C31 H31A 108.5 . . ?
C26 C31 H31A 108.5 . . ?
C32 C31 H31B 108.5 . . ?
C26 C31 H31B 108.5 . . ?
H31A C31 H31B 107.5 . . ?
C31 C32 H32A 109.5 . . ?
C31 C32 H32B 109.5 . . ?
H32A C32 H32B 109.5 . . ?
C31 C32 H32C 109.5 . . ?
H32A C32 H32C 109.5 . . ?
H32B C32 H32C 109.5 . . ?
C23 C33 C37 114.6(6) . . ?
C23 C33 C36 110.7(5) . . ?
C37 C33 C36 108.7(6) . . ?
C23 C33 C34 102.2(5) . . ?
C37 C33 C34 110.1(6) . . ?
C36 C33 C34 110.4(6) . . ?
C35 C34 C33 109.2(5) . . ?
C35 C34 H34A 109.8 . . ?
C33 C34 H34A 109.8 . . ?
C35 C34 H34B 109.8 . . ?
C33 C34 H34B 109.8 . . ?
H34A C34 H34B 108.3 . . ?
C22 C35 C40 113.8(5) . . ?
C22 C35 C38 108.9(5) . . ?
C40 C35 C38 109.7(6) . . ?
C22 C35 C34 101.5(5) . . ?
C40 C35 C34 111.6(5) . . ?
C38 C35 C34 111.0(6) . . ?
C33 C36 H36A 109.5 . . ?
C33 C36 H36B 109.5 . . ?
H36A C36 H36B 109.5 . . ?
C33 C36 H36C 109.5 . . ?
H36A C36 H36C 109.5 . . ?
H36B C36 H36C 109.5 . . ?
C33 C37 H37A 109.5 . . ?
C33 C37 H37B 109.5 . . ?
H37A C37 H37B 109.5 . . ?
C33 C37 H37C 109.5 . . ?
H37A C37 H37C 109.5 . . ?
H37B C37 H37C 109.5 . . ?
C35 C38 C39 114.9(6) . . ?
C35 C38 H38A 108.6 . . ?
C39 C38 H38A 108.6 . . ?
C35 C38 H38B 108.6 . . ?
C39 C38 H38B 108.6 . . ?
H38A C38 H38B 107.5 . . ?
C38 C39 H39A 109.5 . . ?
C38 C39 H39B 109.5 . . ?
H39A C39 H39B 109.5 . . ?
C38 C39 H39C 109.5 . . ?
H39A C39 H39C 109.5 . . ?
H39B C39 H39C 109.5 . . ?
C41 C40 C35 114.9(6) . . ?
C41 C40 H40A 108.5 . . ?
C35 C40 H40A 108.5 . . ?
C41 C40 H40B 108.5 . . ?
C35 C40 H40B 108.5 . . ?
H40A C40 H40B 107.5 . . ?
C40 C41 H41A 109.5 . . ?
C40 C41 H41B 109.5 . . ?
H41A C41 H41B 109.5 . . ?
C40 C41 H41C 109.5 . . ?
H41A C41 H41C 109.5 . . ?
H41B C41 H41C 109.5 . . ?
C43 C42 C47 118.3(5) . . ?
C43 C42 C9 120.4(5) . . ?
C47 C42 C9 121.2(5) . . ?
C44 C43 C42 119.7(5) . . ?
C44 C43 C48 110.9(5) . . ?
C42 C43 C48 129.4(6) . . ?
C45 C44 C43 121.5(5) . . ?
C45 C44 C50 126.1(6) . . ?
C43 C44 C50 112.1(5) . . ?
C44 C45 C46 119.2(6) . . ?
C44 C45 H45 120.4 . . ?
C46 C45 H45 120.4 . . ?
C47 C46 C45 120.5(5) . . ?
C47 C46 C59 113.1(5) . . ?
C45 C46 C59 126.5(6) . . ?
C46 C47 C42 120.7(5) . . ?
C46 C47 C57 111.1(5) . . ?
C42 C47 C57 128.2(5) . . ?
C43 C48 C51 113.3(5) . . ?
C43 C48 C49 102.4(5) . . ?
C51 C48 C49 109.9(5) . . ?
C43 C48 C52 112.5(5) . . ?
C51 C48 C52 108.0(6) . . ?
C49 C48 C52 110.6(5) . . ?
C50 C49 C48 108.4(5) . . ?
C50 C49 H49A 110.0 . . ?
C48 C49 H49A 110.0 . . ?
C50 C49 H49B 110.0 . . ?
C48 C49 H49B 110.0 . . ?
H49A C49 H49B 108.4 . . ?
C44 C50 C49 101.6(5) . . ?
C44 C50 C53 113.1(5) . . ?
C49 C50 C53 113.6(5) . . ?
C44 C50 C55 107.6(5) . . ?
C49 C50 C55 111.8(5) . . ?
C53 C50 C55 108.9(5) . . ?
C48 C51 H51A 109.5 . . ?
C48 C51 H51B 109.5 . . ?
H51A C51 H51B 109.5 . . ?
C48 C51 H51C 109.5 . . ?
H51A C51 H51C 109.5 . . ?
H51B C51 H51C 109.5 . . ?
C48 C52 H52A 109.5 . . ?
C48 C52 H52B 109.5 . . ?
H52A C52 H52B 109.5 . . ?
C48 C52 H52C 109.5 . . ?
H52A C52 H52C 109.5 . . ?
H52B C52 H52C 109.5 . . ?
C54 C53 C50 116.0(6) . . ?
C54 C53 H53A 108.3 . . ?
C50 C53 H53A 108.3 . . ?
C54 C53 H53B 108.3 . . ?
C50 C53 H53B 108.3 . . ?
H53A C53 H53B 107.4 . . ?
C53 C54 H54A 109.5 . . ?
C53 C54 H54B 109.5 . . ?
H54A C54 H54B 109.5 . . ?
C53 C54 H54C 109.5 . . ?
H54A C54 H54C 109.5 . . ?
H54B C54 H54C 109.5 . . ?
C56 C55 C50 116.2(5) . . ?
C56 C55 H55A 108.2 . . ?
C50 C55 H55A 108.2 . . ?
C56 C55 H55B 108.2 . . ?
C50 C55 H55B 108.2 . . ?
H55A C55 H55B 107.4 . . ?
C55 C56 H56A 109.5 . . ?
C55 C56 H56B 109.5 . . ?
H56A C56 H56B 109.5 . . ?
C55 C56 H56C 109.5 . . ?
H56A C56 H56C 109.5 . . ?
H56B C56 H56C 109.5 . . ?
C47 C57 C61 114.7(5) . . ?
C47 C57 C60 111.2(5) . . ?
C61 C57 C60 109.2(5) . . ?
C47 C57 C58 100.8(5) . . ?
C61 C57 C58 109.3(5) . . ?
C60 C57 C58 111.4(5) . . ?
C59 C58 C57 110.1(5) . . ?
C59 C58 H58A 109.6 . . ?
C57 C58 H58A 109.6 . . ?
C59 C58 H58B 109.6 . . ?
C57 C58 H58B 109.6 . . ?
H58A C58 H58B 108.1 . . ?
C46 C59 C64 113.4(5) . . ?
C46 C59 C58 101.1(5) . . ?
C64 C59 C58 113.2(5) . . ?
C46 C59 C62 107.8(5) . . ?
C64 C59 C62 109.8(5) . . ?
C58 C59 C62 111.1(5) . . ?
C57 C60 H60A 109.5 . . ?
C57 C60 H60B 109.5 . . ?
H60A C60 H60B 109.5 . . ?
C57 C60 H60C 109.5 . . ?
H60A C60 H60C 109.5 . . ?
H60B C60 H60C 109.5 . . ?
C57 C61 H61A 109.5 . . ?
C57 C61 H61B 109.5 . . ?
H61A C61 H61B 109.5 . . ?
C57 C61 H61C 109.5 . . ?
H61A C61 H61C 109.5 . . ?
H61B C61 H61C 109.5 . . ?
C63 C62 C59 115.1(6) . . ?
C63 C62 H62A 108.5 . . ?
C59 C62 H62A 108.5 . . ?
C63 C62 H62B 108.5 . . ?
C59 C62 H62B 108.5 . . ?
H62A C62 H62B 107.5 . . ?
C62 C63 H63A 109.5 . . ?
C62 C63 H63B 109.5 . . ?
H63A C63 H63B 109.5 . . ?
C62 C63 H63C 109.5 . . ?
H63A C63 H63C 109.5 . . ?
H63B C63 H63C 109.5 . . ?
C65 C64 C59 116.6(6) . . ?
C65 C64 H64A 108.1 . . ?
C59 C64 H64A 108.1 . . ?
C65 C64 H64B 108.1 . . ?
C59 C64 H64B 108.1 . . ?
H64A C64 H64B 107.3 . . ?
C64 C65 H65A 109.5 . . ?
C64 C65 H65B 109.5 . . ?
H65A C65 H65B 109.5 . . ?
C64 C65 H65C 109.5 . . ?
H65A C65 H65C 109.5 . . ?
H65B C65 H65C 109.5 . . ?
N4 N3 Cu1 160.4(7) . . ?
N3 N4 N5 172.8(8) . . ?
N4 N5 C66 116.3(6) . . ?
N5 C66 C69 106.3(6) . . ?
N5 C66 C67 109.7(6) . . ?
C69 C66 C67 109.6(7) . . ?
N5 C66 C68 111.0(7) . . ?
C69 C66 C68 110.9(7) . . ?
C67 C66 C68 109.4(7) . . ?
C66 C67 C70 108.8(7) . . ?
C66 C67 H67A 109.9 . . ?
C70 C67 H67A 109.9 . . ?
C66 C67 H67B 109.9 . . ?
C70 C67 H67B 109.9 . . ?
H67A C67 H67B 108.3 . . ?
C72 C68 C66 109.4(7) . . ?
C72 C68 H68A 109.8 . . ?
C66 C68 H68A 109.8 . . ?
C72 C68 H68B 109.8 . . ?
C66 C68 H68B 109.8 . . ?
H68A C68 H68B 108.2 . . ?
C66 C69 C74 109.8(7) . . ?
C66 C69 H69A 109.7 . . ?
C74 C69 H69A 109.7 . . ?
C66 C69 H69B 109.7 . . ?
C74 C69 H69B 109.7 . . ?
H69A C69 H69B 108.2 . . ?
C71 C70 C67 109.8(8) . . ?
C71 C70 C75 109.5(8) . . ?
C67 C70 C75 108.5(8) . . ?
C71 C70 H70 109.7 . . ?
C67 C70 H70 109.7 . . ?
C75 C70 H70 109.7 . . ?
C70 C71 C72 109.6(7) . . ?
C70 C71 H71A 109.7 . . ?
C72 C71 H71A 109.7 . . ?
C70 C71 H71B 109.7 . . ?
C72 C71 H71B 109.7 . . ?
H71A C71 H71B 108.2 . . ?
C68 C72 C71 108.7(7) . . ?
C68 C72 C73 109.6(7) . . ?
C71 C72 C73 109.2(8) . . ?
C68 C72 H72 109.8 . . ?
C71 C72 H72 109.8 . . ?
C73 C72 H72 109.8 . . ?
C72 C73 C74 110.4(8) . . ?
C72 C73 H73A 109.6 . . ?
C74 C73 H73A 109.6 . . ?
C72 C73 H73B 109.6 . . ?
C74 C73 H73B 109.6 . . ?
H73A C73 H73B 108.1 . . ?
C75 C74 C73 109.6(8) . . ?
C75 C74 C69 109.2(8) . . ?
C73 C74 C69 108.9(8) . . ?
C75 C74 H74 109.7 . . ?
C73 C74 H74 109.7 . . ?
C69 C74 H74 109.7 . . ?
C74 C75 C70 109.7(8) . . ?
C74 C75 H75A 109.7 . . ?
C70 C75 H75A 109.7 . . ?
C74 C75 H75B 109.7 . . ?
C70 C75 H75B 109.7 . . ?
H75A C75 H75B 108.2 . . ?
N4A N3A Cu1 164(5) . . ?
N3A N4A N5A 171(5) . . ?
N4A N5A C66A 118(3) . . ?
N5A C66A C69A 105(2) . . ?
N5A C66A C67A 111(2) . . ?
C69A C66A C67A 109(2) . . ?
N5A C66A C68A 110(2) . . ?
C69A C66A C68A 111(2) . . ?
C67A C66A C68A 111(2) . . ?
C66A C67A C70A 108(2) . . ?
C66A C67A H67C 110.1 . . ?
C70A C67A H67C 110.1 . . ?
C66A C67A H67D 110.1 . . ?
C70A C67A H67D 110.1 . . ?
H67C C67A H67D 108.4 . . ?
C72A C68A C66A 109(2) . . ?
C72A C68A H68C 109.8 . . ?
C66A C68A H68C 109.8 . . ?
C72A C68A H68D 109.8 . . ?
C66A C68A H68D 109.8 . . ?
H68C C68A H68D 108.3 . . ?
C66A C69A C74A 109(2) . . ?
C66A C69A H69C 109.8 . . ?
C74A C69A H69C 109.8 . . ?
C66A C69A H69D 109.8 . . ?
C74A C69A H69D 109.8 . . ?
H69C C69A H69D 108.2 . . ?
C71A C70A C67A 111(2) . . ?
C71A C70A C75A 108(2) . . ?
C67A C70A C75A 108(2) . . ?
C71A C70A H70A 109.9 . . ?
C67A C70A H70A 109.9 . . ?
C75A C70A H70A 109.9 . . ?
C72A C71A C70A 111(2) . . ?
C72A C71A H71C 109.4 . . ?
C70A C71A H71C 109.4 . . ?
C72A C71A H71D 109.4 . . ?
C70A C71A H71D 109.4 . . ?
H71C C71A H71D 108.0 . . ?
C68A C72A C71A 108(2) . . ?
C68A C72A C73A 110(2) . . ?
C71A C72A C73A 108(2) . . ?
C68A C72A H72A 110.2 . . ?
C71A C72A H72A 110.2 . . ?
C73A C72A H72A 110.2 . . ?
C74A C73A C72A 110(2) . . ?
C74A C73A H73C 109.6 . . ?
C72A C73A H73C 109.6 . . ?
C74A C73A H73D 109.6 . . ?
C72A C73A H73D 109.6 . . ?
H73C C73A H73D 108.1 . . ?
C75A C74A C73A 111(3) . . ?
C75A C74A C69A 109(2) . . ?
C73A C74A C69A 108(2) . . ?
C75A C74A H74A 109.5 . . ?
C73A C74A H74A 109.5 . . ?
C69A C74A H74A 109.5 . . ?
C74A C75A C70A 109(2) . . ?
C74A C75A H75C 109.8 . . ?
C70A C75A H75C 109.8 . . ?
C74A C75A H75D 109.8 . . ?
C70A C75A H75D 109.8 . . ?
H75C C75A H75D 108.2 . . ?
C2S C1S H1SA 109.5 . . ?
C2S C1S H1SB 109.5 . . ?
H1SA C1S H1SB 109.5 . . ?
C2S C1S H1SC 109.5 . . ?
H1SA C1S H1SC 109.5 . . ?
H1SB C1S H1SC 109.5 . . ?
O1S C2S C1S 127(2) . . ?
O1S C2S H2SA 105.5 . . ?
C1S C2S H2SA 105.5 . . ?
O1S C2S H2SB 105.5 . . ?
C1S C2S H2SB 105.5 . . ?
H2SA C2S H2SB 106.1 . . ?
C2S O1S C3S 122(3) . . ?
O1S C3S C4S 130(2) . . ?
O1S C3S H3SA 104.7 . . ?
C4S C3S H3SA 104.7 . . ?
O1S C3S H3SB 104.7 . . ?
C4S C3S H3SB 104.7 . . ?
H3SA C3S H3SB 105.7 . . ?
C3S C4S H4SA 109.5 . . ?
C3S C4S H4SB 109.5 . . ?
H4SA C4S H4SB 109.5 . . ?
C3S C4S H4SC 109.5 . . ?
H4SA C4S H4SC 109.5 . . ?
H4SB C4S H4SC 109.5 . . ?
C6S C5S H5SA 109.5 . . ?
C6S C5S H5SB 109.5 . . ?
H5SA C5S H5SB 109.5 . . ?
C6S C5S H5SC 109.5 . . ?
H5SA C5S H5SC 109.5 . . ?
H5SB C5S H5SC 109.5 . . ?
O2S C6S C5S 122.3(15) . . ?
O2S C6S H6SA 106.7 . . ?
C5S C6S H6SA 106.7 . . ?
O2S C6S H6SB 106.7 . . ?
C5S C6S H6SB 106.7 . . ?
H6SA C6S H6SB 106.6 . . ?
C6S O2S C7S 117.2(13) . . ?
O2S C7S C8S 114.4(15) . . ?
O2S C7S H7SA 108.6 . . ?
C8S C7S H7SA 108.6 . . ?
O2S C7S H7SB 108.6 . . ?
C8S C7S H7SB 108.6 . . ?
H7SA C7S H7SB 107.6 . . ?
C7S C8S H8SA 109.5 . . ?
C7S C8S H8SB 109.5 . . ?
H8SA C8S H8SB 109.5 . . ?
C7S C8S H8SC 109.5 . . ?
H8SA C8S H8SC 109.5 . . ?
H8SB C8S H8SC 109.5 . . ?
C2T C1T H1TA 109.5 . . ?
C2T C1T H1TB 109.5 . . ?
H1TA C1T H1TB 109.5 . . ?
C2T C1T H1TC 109.5 . . ?
H1TA C1T H1TC 109.5 . . ?
H1TB C1T H1TC 109.5 . . ?
O1T C2T C1T 123.0(17) . . ?
O1T C2T H2TA 106.6 . . ?
C1T C2T H2TA 106.6 . . ?
O1T C2T H2TB 106.6 . . ?
C1T C2T H2TB 106.6 . . ?
H2TA C2T H2TB 106.6 . . ?
C2T O1T C3T 123.1(17) . . ?
O1T C3T C4T 120.0(19) . . ?
O1T C3T H3TA 107.3 . . ?
C4T C3T H3TA 107.3 . . ?
O1T C3T H3TB 107.3 . . ?
C4T C3T H3TB 107.3 . . ?
H3TA C3T H3TB 106.9 . . ?
C3T C4T H4TA 109.5 . . ?
C3T C4T H4TB 109.5 . . ?
H4TA C4T H4TB 109.5 . . ?
C3T C4T H4TC 109.5 . . ?
H4TA C4T H4TC 109.5 . . ?
H4TB C4T H4TC 109.5 . . ?
C6T C5T H5TA 109.5 . . ?
C6T C5T H5TB 109.5 . . ?
H5TA C5T H5TB 109.5 . . ?
C6T C5T H5TC 109.5 . . ?
H5TA C5T H5TC 109.5 . . ?
H5TB C5T H5TC 109.5 . . ?
O2T C6T C5T 119(3) . . ?
O2T C6T H6TA 107.5 . . ?
C5T C6T H6TA 107.5 . . ?
O2T C6T H6TB 107.5 . . ?
C5T C6T H6TB 107.5 . . ?
H6TA C6T H6TB 107.0 . . ?
C7T O2T C6T 120(3) . . ?
O2T C7T C8T 122(3) . . ?
O2T C7T H7TA 106.7 . . ?
C8T C7T H7TA 106.7 . . ?
O2T C7T H7TB 106.7 . . ?
C8T C7T H7TB 106.7 . . ?
H7TA C7T H7TB 106.6 . . ?
C7T C8T H8TA 109.5 . . ?
C7T C8T H8TB 109.5 . . ?
H8TA C8T H8TB 109.5 . . ?
C7T C8T H8TC 109.5 . . ?
H8TA C8T H8TC 109.5 . . ?
H8TB C8T H8TC 109.5 . . ?

_refine_diff_density_max         1.190
_refine_diff_density_min         -0.654
_refine_diff_density_rms         0.107

_shelx_res_file                  
;

    zsl.res created by SHELXL-2014/7

TITL zsl_a.res in P2(1)/c
CELL 0.71073 10.5315 28.3894 26.1234 90 98.954 90
ZERR 4 0.0029 0.0089 0.0125 0 0.017 0
LATT 1
SYMM -X,0.5+Y,0.5-Z
SFAC C H Cu F N O
UNIT 332 464 4 24 20 8
SADI C16 F1 C16 F2 C16 F3 C16A F1A C16A F2A C16A F3A
SADI F1 F2 F2 F3 F3 F1 F1A F2A F2A F3A F3A F1A
SADI C17 F4 C17 F5 C17 F6 C17A F4A C17A F5A C17A F6A
SADI F4 F5 F5 F6 F6 F4 F4A F5A F5A F6A F6A F4A
SADI C1 C10 C1 C10A
SADI C12 C16 C12A C16A
SADI C14 C17 C14A C17A
SADI C13 C17 C13A C17A
SADI Cu1 N3 Cu1 N3A
SIMU 0.02 0.04 2 C10 > F6A
SIMU 0.02 0.04 2 C1S > C4T
SIMU 0.02 0.04 2 C5S > C8T
RIGU C10 > F6
RIGU C10A > F6A
RIGU C1S > C4S
RIGU C5S > C8S
RIGU C1T > C4T
RIGU C5T > C8T
EADP N3 N3A
EADP N4 N4A
EADP N5 N5A
EADP C66 C66A
EADP C67 C67A
EADP C68 C68A
EADP C69 C69A
EADP C70 C70A
EADP C71 C71A
EADP C72 C72A
EADP C73 C73A
EADP C74 C74A
EADP C75 C75A

L.S. 4
PLAN  -1
TEMP -173.12
BOND $H
LIST 4
fmap 2
acta
OMIT -4 1 1
OMIT -7 0 2
OMIT 4 1 0
OMIT 1 7 1
OMIT -1 8 2
OMIT 7 0 0
OMIT -6 2 4
OMIT -1 1 2
OMIT 4 3 0
REM <olex2.extras>
REM <HklSrc "%.\\zsl.hkl">
REM </olex2.extras>

WGHT    0.045200   70.170799
FVAR       0.19310   0.69273   0.43655   0.74133   0.87227
CU1   3    0.744013    0.819131    0.703337    11.00000    0.02563    0.01767 =
         0.02856   -0.00059    0.00215   -0.00127
N1    5    0.799684    0.811991    0.777203    11.00000    0.02142    0.01405 =
         0.03301   -0.00062    0.00366    0.00152
N2    5    0.755237    0.888366    0.699364    11.00000    0.01697    0.02188 =
         0.02813   -0.00262    0.00203   -0.00046
C1    1    0.812041    0.897717    0.793343    11.00000    0.04464    0.02116 =
         0.02327   -0.00403    0.00629   -0.00518
C2    1    0.820898    0.850563    0.810099    11.00000    0.03969    0.02643 =
         0.02196   -0.00077    0.00280    0.00458
C3    1    0.849724    0.833972    0.862038    11.00000    0.04836    0.02570 =
         0.02328   -0.00086    0.00195    0.00524
AFIX  43
H3    2    0.867946    0.852901    0.892279    11.00000   -1.20000
AFIX   0
C4    1    0.846447    0.786310    0.860498    11.00000    0.04225    0.02992 =
         0.02384    0.00450    0.01044    0.00566
AFIX  43
H4    2    0.863319    0.765529    0.889257    11.00000   -1.20000
AFIX   0
C5    1    0.813249    0.773493    0.808113    11.00000    0.02257    0.02095 =
         0.03296    0.00336    0.00860    0.00042
C6    1    0.783264    0.915661    0.743684    11.00000    0.02848    0.02197 =
         0.02860   -0.00369    0.00190    0.00430
C7    1    0.779115    0.964117    0.728824    11.00000    0.03976    0.01473 =
         0.03528    0.00127    0.00566    0.00481
AFIX  43
H7    2    0.795614    0.990425    0.751351    11.00000   -1.20000
AFIX   0
C8    1    0.747271    0.965512    0.676634    11.00000    0.02400    0.01337 =
         0.04035    0.00375    0.00168    0.00012
AFIX  43
H8    2    0.736371    0.992920    0.655542    11.00000   -1.20000
AFIX   0
C9    1    0.733237    0.917825    0.659419    11.00000    0.01127    0.02584 =
         0.02740    0.00182    0.00323    0.00409
PART 1
AFIX  66
C10   1    0.846868    0.933649    0.837132    21.00000    0.05526    0.01741 =
         0.02624    0.00182   -0.00195    0.00728
C11   1    0.973015    0.945180    0.857316    21.00000    0.06099    0.02580 =
         0.02703   -0.00173   -0.00468    0.00092
AFIX  43
H11   2    1.042147    0.930731    0.843821    21.00000   -1.20000
AFIX  65
C12   1    0.998012    0.977851    0.897244    21.00000    0.07658    0.03059 =
         0.03102   -0.00555   -0.00263   -0.00697
C13   1    0.896862    0.998992    0.916988    21.00000    0.08586    0.02854 =
         0.02480    0.00022   -0.00052    0.00447
AFIX  43
H13   2    0.913948    1.021322    0.944277    21.00000   -1.20000
AFIX  65
C14   1    0.770714    0.987462    0.896805    21.00000    0.08495    0.02408 =
         0.03380   -0.00043    0.00028    0.01526
C15   1    0.745715    0.954791    0.856878    21.00000    0.06239    0.02457 =
         0.02920    0.00257    0.00110    0.01016
AFIX  43
H15   2    0.659499    0.946910    0.843083    21.00000   -1.20000
AFIX   0
C16   1    1.132205    0.991011    0.917655    21.00000    0.08108    0.06392 =
         0.04722   -0.01126   -0.01016   -0.02060
F1    4    1.204521    0.953564    0.930385    21.00000    0.09098    0.07614 =
         0.10640   -0.01262   -0.04532   -0.01840
F2    4    1.141700    1.019112    0.959118    21.00000    0.10412    0.08306 =
         0.05871   -0.02932   -0.00194   -0.04797
F3    4    1.186892    1.014955    0.882370    21.00000    0.08659    0.09722 =
         0.06468   -0.01313    0.00219   -0.03557
C17   1    0.665101    1.009591    0.917278    21.00000    0.10821    0.04675 =
         0.06272   -0.00117    0.01923    0.03629
F4    4    0.626040    0.987133    0.955394    21.00000    0.13963    0.06900 =
         0.11196    0.01894    0.06008    0.04666
F5    4    0.560400    1.015676    0.882953    21.00000    0.14071    0.13165 =
         0.10675   -0.02954    0.00597    0.07985
F6    4    0.689069    1.052482    0.935723    21.00000    0.16172    0.05206 =
         0.10768   -0.02178    0.05015    0.03469
PART 0
PART 2
AFIX  66
C10A  1    0.805746    0.934427    0.836012   -21.00000    0.06788    0.01947 =
         0.02798    0.00425   -0.00501    0.00760
C11A  1    0.924449    0.950036    0.861034   -21.00000    0.07005    0.02689 =
         0.03033   -0.00392   -0.00566    0.00793
AFIX  43
H11A  2    1.001224    0.939027    0.850213   -21.00000   -1.20000
AFIX  65
C12A  1    0.930819    0.981754    0.901889   -21.00000    0.08799    0.02875 =
         0.03278   -0.00694   -0.00668    0.00795
C13A  1    0.818486    0.997862    0.917723   -21.00000    0.09962    0.03208 =
         0.04358    0.00179    0.00756    0.01899
AFIX  43
H13A  2    0.822841    1.019539    0.945646   -21.00000   -1.20000
AFIX  65
C14A  1    0.699783    0.982252    0.892701   -21.00000    0.10162    0.03534 =
         0.04897    0.00117    0.00926    0.02529
C15A  1    0.693411    0.950535    0.851846   -21.00000    0.07776    0.02944 =
         0.04249    0.00596    0.00535    0.01776
AFIX  43
H15A  2    0.612283    0.939867    0.834744   -21.00000   -1.20000
AFIX   0
C16A  1    1.057188    0.996035    0.929076   -21.00000    0.09195    0.05422 =
         0.04347   -0.01322   -0.01416   -0.00305
F1A   4    1.121507    0.961413    0.956297   -21.00000    0.11187    0.06062 =
         0.04884   -0.01597   -0.02823   -0.00093
F2A   4    1.050841    1.031883    0.961756   -21.00000    0.11039    0.05612 =
         0.04787   -0.01675   -0.01387   -0.00994
F3A   4    1.129849    1.011113    0.894764   -21.00000    0.10621    0.08950 =
         0.05476   -0.01783   -0.00939   -0.02361
C17A  1    0.583298    1.000413    0.908428   -21.00000    0.12189    0.06027 =
         0.07758    0.01208    0.03163    0.04850
F4A   4    0.596317    1.024750    0.951066   -21.00000    0.16448    0.09926 =
         0.09956   -0.01100    0.05165    0.03192
F5A   4    0.498395    0.969165    0.911203   -21.00000    0.12351    0.06871 =
         0.12135    0.00433    0.04783    0.05305
F6A   4    0.527659    1.030478    0.873116   -21.00000    0.16853    0.08327 =
         0.09986    0.02790    0.03426    0.06896
PART 0
C18   1    0.794360    0.724339    0.787601    11.00000    0.02242    0.01753 =
         0.02828    0.00458    0.00946    0.00451
C19   1    0.676123    0.701235    0.786780    11.00000    0.01914    0.02055 =
         0.02549    0.00618    0.00179    0.00457
C20   1    0.660919    0.654651    0.770668    11.00000    0.01985    0.02363 =
         0.03014    0.00177    0.00508    0.00192
C21   1    0.760631    0.629577    0.754860    11.00000    0.02433    0.02093 =
         0.04465    0.00067    0.00098    0.00175
AFIX  43
H21   2    0.749278    0.597750    0.743866    11.00000   -1.20000
AFIX   0
C22   1    0.877563    0.652189    0.755511    11.00000    0.02209    0.02273 =
         0.02738    0.00337    0.00281    0.00381
C23   1    0.896378    0.698841    0.772018    11.00000    0.02144    0.02459 =
         0.02334    0.00458    0.00272    0.00283
C24   1    0.551475    0.720349    0.803384    11.00000    0.01821    0.02497 =
         0.05003   -0.00023    0.00781    0.00005
C25   1    0.456121    0.680477    0.785274    11.00000    0.02344    0.03664 =
         0.05771    0.00746    0.01241    0.00236
AFIX  23
H25A  2    0.401856    0.674285    0.812265    11.00000   -1.20000
H25B  2    0.399136    0.690303    0.753287    11.00000   -1.20000
AFIX   0
C26   1    0.527614    0.635200    0.774671    11.00000    0.02429    0.02733 =
         0.04554    0.00260    0.00134    0.00070
C27   1    0.506204    0.766282    0.776122    11.00000    0.01956    0.03862 =
         0.11687    0.02088    0.01146    0.01409
AFIX 137
H27A  2    0.566192    0.791641    0.788667    11.00000   -1.50000
H27B  2    0.420306    0.774148    0.783543    11.00000   -1.50000
H27C  2    0.503042    0.762550    0.738650    11.00000   -1.50000
AFIX   0
C28   1    0.564554    0.725560    0.862053    11.00000    0.03546    0.07090 =
         0.06293   -0.02170    0.02331   -0.01123
AFIX 137
H28A  2    0.602559    0.696848    0.878744    11.00000   -1.50000
H28B  2    0.479474    0.730653    0.871838    11.00000   -1.50000
H28C  2    0.620037    0.752529    0.873291    11.00000   -1.50000
AFIX   0
C29   1    0.465984    0.610021    0.724913    11.00000    0.02482    0.05710 =
         0.04698    0.00210   -0.00020   -0.00584
AFIX  23
H29A  2    0.513093    0.580211    0.721971    11.00000   -1.20000
H29B  2    0.376575    0.601667    0.728577    11.00000   -1.20000
AFIX   0
C30   1    0.462958    0.636629    0.675967    11.00000    0.04728    0.07393 =
         0.06275   -0.00263    0.00350   -0.00454
AFIX 137
H30A  2    0.415203    0.666043    0.677857    11.00000   -1.50000
H30B  2    0.420638    0.617609    0.646928    11.00000   -1.50000
H30C  2    0.551029    0.643839    0.670732    11.00000   -1.50000
AFIX   0
C31   1    0.540373    0.599693    0.820786    11.00000    0.02704    0.03501 =
         0.04652    0.00792    0.00287   -0.00530
AFIX  23
H31A  2    0.599387    0.574081    0.814041    11.00000   -1.20000
H31B  2    0.580241    0.616188    0.852661    11.00000   -1.20000
AFIX   0
C32   1    0.415366    0.577986    0.830519    11.00000    0.04829    0.03495 =
         0.04788    0.01042    0.00339   -0.01096
AFIX 137
H32A  2    0.431138    0.558233    0.861626    11.00000   -1.50000
H32B  2    0.379460    0.558637    0.800685    11.00000   -1.50000
H32C  2    0.354400    0.603005    0.835560    11.00000   -1.50000
AFIX   0
C33   1    1.031512    0.715374    0.768487    11.00000    0.01572    0.02634 =
         0.04204   -0.00025    0.00448   -0.00005
C34   1    1.100407    0.668133    0.757570    11.00000    0.02223    0.03572 =
         0.04527   -0.00557    0.00646    0.00271
AFIX  23
H34A  2    1.153965    0.673176    0.730088    11.00000   -1.20000
H34B  2    1.157176    0.657674    0.789344    11.00000   -1.20000
AFIX   0
C35   1    0.997113    0.629767    0.740084    11.00000    0.01755    0.02506 =
         0.03922   -0.00425    0.00167    0.00192
C36   1    1.030960    0.749709    0.723081    11.00000    0.03891    0.03742 =
         0.07259    0.00803    0.02918    0.00121
AFIX 137
H36A  2    0.988115    0.734944    0.691089    11.00000   -1.50000
H36B  2    1.119635    0.757641    0.719372    11.00000   -1.50000
H36C  2    0.984777    0.778469    0.729786    11.00000   -1.50000
AFIX   0
C37   1    1.101099    0.738434    0.817489    11.00000    0.02364    0.06205 =
         0.06195   -0.02452    0.00697   -0.00985
AFIX 137
H37A  2    1.060680    0.768782    0.822737    11.00000   -1.50000
H37B  2    1.191439    0.743481    0.814050    11.00000   -1.50000
H37C  2    1.096023    0.717903    0.847260    11.00000   -1.50000
AFIX   0
C38   1    0.976691    0.623387    0.680817    11.00000    0.03200    0.04347 =
         0.04742   -0.00703    0.00077    0.00918
AFIX  23
H38A  2    0.960082    0.654665    0.664378    11.00000   -1.20000
H38B  2    0.898971    0.603884    0.670555    11.00000   -1.20000
AFIX   0
C39   1    1.090940    0.600120    0.659202    11.00000    0.03952    0.08179 =
         0.04639   -0.01325    0.00525    0.01084
AFIX 137
H39A  2    1.169612    0.618150    0.670607    11.00000   -1.50000
H39B  2    1.072992    0.599793    0.621251    11.00000   -1.50000
H39C  2    1.102273    0.567743    0.672116    11.00000   -1.50000
AFIX   0
C40   1    1.033134    0.582444    0.766633    11.00000    0.02969    0.03521 =
         0.05682   -0.00259    0.00254    0.00843
AFIX  23
H40A  2    0.974979    0.557896    0.749267    11.00000   -1.20000
H40B  2    1.121679    0.574229    0.761552    11.00000   -1.20000
AFIX   0
C41   1    1.026469    0.581272    0.823898    11.00000    0.04132    0.04761 =
         0.05263    0.00748    0.00070    0.01690
AFIX 137
H41A  2    1.083127    0.605587    0.841596    11.00000   -1.50000
H41B  2    1.054041    0.550259    0.837910    11.00000   -1.50000
H41C  2    0.937909    0.587210    0.829382    11.00000   -1.50000
AFIX   0
C42   1    0.699768    0.903477    0.603473    11.00000    0.01447    0.01446 =
         0.02653    0.00243    0.00247    0.00144
C43   1    0.570651    0.902045    0.579362    11.00000    0.01467    0.02145 =
         0.03243    0.00455    0.00582   -0.00212
C44   1    0.541972    0.893425    0.526342    11.00000    0.01339    0.02530 =
         0.03287    0.00331    0.00136   -0.00208
C45   1    0.637325    0.884722    0.496832    11.00000    0.02193    0.03035 =
         0.02094    0.00154    0.00248   -0.00254
AFIX  43
H45   2    0.616126    0.879391    0.460607    11.00000   -1.20000
AFIX   0
C46   1    0.764626    0.883859    0.520755    11.00000    0.01329    0.02480 =
         0.03215    0.00167    0.00221   -0.00021
C47   1    0.796147    0.893494    0.573287    11.00000    0.01089    0.02371 =
         0.02459    0.00237    0.00175    0.00060
C48   1    0.448699    0.909377    0.602681    11.00000    0.01261    0.03437 =
         0.03520    0.00077    0.00242   -0.00011
C49   1    0.342062    0.897369    0.556690    11.00000    0.02030    0.02879 =
         0.04140    0.00129    0.00806   -0.00259
AFIX  23
H49A  2    0.307755    0.865433    0.561245    11.00000   -1.20000
H49B  2    0.270549    0.920215    0.555153    11.00000   -1.20000
AFIX   0
C50   1    0.400760    0.899576    0.506205    11.00000    0.01325    0.03153 =
         0.03343    0.00046    0.00389   -0.00222
C51   1    0.438502    0.876639    0.648338    11.00000    0.01852    0.05606 =
         0.03907    0.01215    0.00797   -0.00145
AFIX 137
H51A  2    0.458707    0.844328    0.639136    11.00000   -1.50000
H51B  2    0.350891    0.877810    0.656567    11.00000   -1.50000
H51C  2    0.499374    0.886796    0.678574    11.00000   -1.50000
AFIX   0
C52   1    0.434125    0.960823    0.620995    11.00000    0.02064    0.04401 =
         0.04895   -0.00602    0.00941    0.00672
AFIX 137
H52A  2    0.505800    0.968544    0.648344    11.00000   -1.50000
H52B  2    0.352824    0.964065    0.634512    11.00000   -1.50000
H52C  2    0.434549    0.982347    0.591694    11.00000   -1.50000
AFIX   0
C53   1    0.346986    0.861644    0.465914    11.00000    0.01895    0.03333 =
         0.04460    0.00509    0.00339   -0.00304
AFIX  23
H53A  2    0.252671    0.865771    0.457673    11.00000   -1.20000
H53B  2    0.382951    0.867492    0.433664    11.00000   -1.20000
AFIX   0
C54   1    0.374608    0.810360    0.482141    11.00000    0.02833    0.03370 =
         0.05643   -0.00170    0.00157   -0.00162
AFIX 137
H54A  2    0.335494    0.803390    0.512964    11.00000   -1.50000
H54B  2    0.467722    0.805481    0.490037    11.00000   -1.50000
H54C  2    0.338283    0.789393    0.453807    11.00000   -1.50000
AFIX   0
C55   1    0.382892    0.948934    0.480262    11.00000    0.01646    0.03025 =
         0.03236    0.00470    0.00102    0.00327
AFIX  23
H55A  2    0.414398    0.972980    0.506649    11.00000   -1.20000
H55B  2    0.438081    0.950612    0.452905    11.00000   -1.20000
AFIX   0
C56   1    0.245807    0.961979    0.456098    11.00000    0.02237    0.03922 =
         0.04253    0.01040   -0.00024    0.00466
AFIX 137
H56A  2    0.187995    0.957378    0.481665    11.00000   -1.50000
H56B  2    0.218275    0.941875    0.425914    11.00000   -1.50000
H56C  2    0.243256    0.995048    0.445224    11.00000   -1.50000
AFIX   0
C57   1    0.941632    0.891065    0.590742    11.00000    0.01626    0.02511 =
         0.03131    0.00129    0.00279    0.00073
C58   1    0.990229    0.888905    0.537380    11.00000    0.02084    0.03595 =
         0.02908   -0.00080    0.00280   -0.00498
AFIX  23
H58A  2    1.022117    0.920298    0.528847    11.00000   -1.20000
H58B  2    1.062324    0.866268    0.539307    11.00000   -1.20000
AFIX   0
C59   1    0.881072    0.873574    0.494970    11.00000    0.01855    0.03260 =
         0.02389   -0.00195    0.00411   -0.00461
C60   1    0.979334    0.846574    0.622930    11.00000    0.02215    0.04498 =
         0.03660    0.00305   -0.00535    0.00458
AFIX 137
H60A  2    0.952790    0.849896    0.657077    11.00000   -1.50000
H60B  2    1.072712    0.842279    0.627137    11.00000   -1.50000
H60C  2    0.936572    0.819143    0.605127    11.00000   -1.50000
AFIX   0
C61   1    0.999664    0.934324    0.620886    11.00000    0.01952    0.03831 =
         0.03853   -0.00744   -0.00233   -0.00366
AFIX 137
H61A  2    0.964394    0.963030    0.603284    11.00000   -1.50000
H61B  2    1.093266    0.934017    0.622546    11.00000   -1.50000
H61C  2    0.978414    0.933567    0.656091    11.00000   -1.50000
AFIX   0
C62   1    0.885252    0.819291    0.485319    11.00000    0.02261    0.03693 =
         0.03712   -0.00548    0.00460   -0.00234
AFIX  23
H62A  2    0.884821    0.802890    0.518735    11.00000   -1.20000
H62B  2    0.805951    0.810092    0.461932    11.00000   -1.20000
AFIX   0
C63   1    1.000460    0.802187    0.461953    11.00000    0.03673    0.04604 =
         0.07305   -0.02845    0.01944   -0.01060
AFIX 137
H63A  2    1.079848    0.812165    0.483971    11.00000   -1.50000
H63B  2    0.997336    0.815635    0.427229    11.00000   -1.50000
H63C  2    0.998463    0.767736    0.459596    11.00000   -1.50000
AFIX   0
C64   1    0.880206    0.899993    0.443911    11.00000    0.02445    0.05109 =
         0.03323   -0.00186    0.00778   -0.00157
AFIX  23
H64A  2    0.965636    0.896093    0.433122    11.00000   -1.20000
H64B  2    0.816406    0.884726    0.417206    11.00000   -1.20000
AFIX   0
C65   1    0.850041    0.952120    0.444166    11.00000    0.03465    0.04576 =
         0.04837    0.01278    0.01492    0.00486
AFIX 137
H65A  2    0.912097    0.967931    0.470451    11.00000   -1.50000
H65B  2    0.763033    0.956658    0.452213    11.00000   -1.50000
H65C  2    0.855464    0.965516    0.410000    11.00000   -1.50000
AFIX   0
SAME 0.02 0.04 N3A > C75A
PART 1
N3    5    0.688888    0.784296    0.643995    51.00000    0.03885    0.03647 =
         0.02926   -0.00345    0.00382   -0.00766
N4    5    0.678800    0.771515    0.602626    51.00000    0.02697    0.03121 =
         0.03672    0.00212    0.00321   -0.00417
N5    5    0.666104    0.762823    0.555935    51.00000    0.04599    0.03241 =
         0.03159    0.00138    0.00205    0.00277
C66   1    0.660872    0.711552    0.541043    51.00000    0.03075    0.02759 =
         0.04109    0.00207    0.00644    0.00557
C67   1    0.538985    0.689424    0.554820    51.00000    0.03397    0.02956 =
         0.05609    0.00065    0.01289    0.00228
AFIX  23
H67A  2    0.462669    0.706675    0.537340    51.00000   -1.20000
H67B  2    0.539601    0.691206    0.592706    51.00000   -1.20000
AFIX   0
C68   1    0.778378    0.684939    0.568987    51.00000    0.04088    0.04169 =
         0.03972   -0.00560    0.00219   -0.00052
AFIX  23
H68A  2    0.858160    0.700005    0.561396    51.00000   -1.20000
H68B  2    0.778945    0.686074    0.606899    51.00000   -1.20000
AFIX   0
C69   1    0.657141    0.710077    0.483067    51.00000    0.04114    0.03662 =
         0.04047    0.00158    0.00347   -0.00361
AFIX  23
H69A  2    0.734974    0.725422    0.473901    51.00000   -1.20000
H69B  2    0.580959    0.727505    0.465753    51.00000   -1.20000
AFIX   0
C70   1    0.532692    0.637448    0.537157    51.00000    0.04403    0.03728 =
         0.06969   -0.00326    0.02310   -0.00502
AFIX  13
H70   2    0.452834    0.622461    0.545884    51.00000   -1.20000
AFIX   0
C71   1    0.650860    0.610898    0.564277    51.00000    0.07885    0.03159 =
         0.05095    0.00804    0.01596    0.00829
AFIX  23
H71A  2    0.646539    0.577536    0.553108    51.00000   -1.20000
H71B  2    0.652553    0.611785    0.602262    51.00000   -1.20000
AFIX   0
C72   1    0.773058    0.633717    0.550632    51.00000    0.03785    0.04431 =
         0.04172    0.00032   -0.00030    0.01401
AFIX  13
H72   2    0.850353    0.616331    0.568166    51.00000   -1.20000
AFIX   0
C73   1    0.769176    0.632178    0.491788    51.00000    0.04419    0.04451 =
         0.04735   -0.00558    0.00515    0.00470
AFIX  23
H73A  2    0.766130    0.599013    0.479947    51.00000   -1.20000
H73B  2    0.848143    0.646770    0.482750    51.00000   -1.20000
AFIX   0
C74   1    0.650823    0.658638    0.464337    51.00000    0.05146    0.03807 =
         0.04457    0.00293    0.00152   -0.00521
AFIX  13
H74   2    0.649645    0.657686    0.426000    51.00000   -1.20000
AFIX   0
C75   1    0.530741    0.636032    0.477499    51.00000    0.04167    0.04457 =
         0.06814   -0.01555    0.00484   -0.00278
AFIX  23
H75A  2    0.525544    0.602960    0.465333    51.00000   -1.20000
H75B  2    0.454210    0.653037    0.459820    51.00000   -1.20000
AFIX   0
PART 0
PART 2
N3A   5    0.698784    0.766118    0.664926   -51.00000    0.03885    0.03647 =
         0.02926   -0.00345    0.00382   -0.00766
N4A   5    0.694739    0.729756    0.648377   -51.00000    0.02697    0.03121 =
         0.03672    0.00212    0.00321   -0.00417
N5A   5    0.680346    0.688597    0.635581   -51.00000    0.04599    0.03241 =
         0.03159    0.00138    0.00205    0.00277
C66A  1    0.666263    0.677450    0.578976   -51.00000    0.03075    0.02759 =
         0.04109    0.00207    0.00644    0.00557
C67A  1    0.783861    0.693145    0.556391   -51.00000    0.03397    0.02956 =
         0.05609    0.00065    0.01289    0.00228
AFIX  23
H67C  2    0.862019    0.677988    0.575299   -51.00000   -1.20000
H67D  2    0.794253    0.727727    0.559638   -51.00000   -1.20000
AFIX   0
C68A  1    0.544500    0.700785    0.550046   -51.00000    0.04088    0.04169 =
         0.03972   -0.00560    0.00219   -0.00052
AFIX  23
H68C  2    0.469396    0.691912    0.566515   -51.00000   -1.20000
H68D  2    0.553718    0.735479    0.551721   -51.00000   -1.20000
AFIX   0
C69A  1    0.656462    0.624176    0.576146   -51.00000    0.04114    0.03662 =
         0.04047    0.00158    0.00347   -0.00361
AFIX  23
H69C  2    0.582594    0.613431    0.592356   -51.00000   -1.20000
H69D  2    0.735594    0.609884    0.595320   -51.00000   -1.20000
AFIX   0
C70A  1    0.764647    0.678657    0.498688   -51.00000    0.04403    0.03728 =
         0.06969   -0.00326    0.02310   -0.00502
AFIX  13
H70A  2    0.839740    0.689318    0.482499   -51.00000   -1.20000
AFIX   0
C71A  1    0.640459    0.699689    0.469293   -51.00000    0.07885    0.03159 =
         0.05095    0.00804    0.01596    0.00829
AFIX  23
H71C  2    0.646899    0.734481    0.469707   -51.00000   -1.20000
H71D  2    0.629099    0.689177    0.432730   -51.00000   -1.20000
AFIX   0
C72A  1    0.523693    0.684661    0.493580   -51.00000    0.03785    0.04431 =
         0.04172    0.00032   -0.00030    0.01401
AFIX  13
H72A  2    0.443712    0.699162    0.474332   -51.00000   -1.20000
AFIX   0
C73A  1    0.514567    0.630702    0.490804   -51.00000    0.04419    0.04451 =
         0.04735   -0.00558    0.00515    0.00470
AFIX  23
H73C  2    0.440655    0.619935    0.506973   -51.00000   -1.20000
H73D  2    0.500169    0.620541    0.454104   -51.00000   -1.20000
AFIX   0
C74A  1    0.638410    0.608432    0.518943   -51.00000    0.05146    0.03807 =
         0.04457    0.00293    0.00152   -0.00521
AFIX  13
H74A  2    0.630989    0.573338    0.517046   -51.00000   -1.20000
AFIX   0
C75A  1    0.753390    0.623925    0.495757   -51.00000    0.04167    0.04457 =
         0.06814   -0.01555    0.00484   -0.00278
AFIX  23
H75C  2    0.744228    0.613565    0.459181   -51.00000   -1.20000
H75D  2    0.832172    0.609406    0.514946   -51.00000   -1.20000
AFIX   0

SAME 0.02 0.04 C4S C3S O1S C2S C1S
SAME 0.02 0.04 C5S > C8S
SAME 0.02 0.04 C1T > C4T
SAME 0.02 0.04 C5T > C8T
PART 0
PART 1
C1S   1    0.235336    0.753515    0.614100    31.00000    0.08531    0.12007 =
         0.17398   -0.02585    0.03536   -0.01838
AFIX  33
H1SA  2    0.188002    0.774963    0.633684    31.00000   -1.50000
H1SB  2    0.299371    0.736147    0.638138    31.00000   -1.50000
H1SC  2    0.278714    0.771708    0.590026    31.00000   -1.50000
AFIX   0
C2S   1    0.153412    0.723140    0.587444    31.00000    0.06230    0.09835 =
         0.16206   -0.02168    0.03225   -0.00274
AFIX  23
H2SA  2    0.108522    0.707661    0.613500    31.00000   -1.20000
H2SB  2    0.088104    0.742810    0.565944    31.00000   -1.20000
AFIX   0
O1S   6    0.180983    0.688877    0.556509    31.00000    0.06020    0.10133 =
         0.16252   -0.02039    0.02515    0.00419
C3S   1    0.183048    0.696043    0.506254    31.00000    0.02927    0.07255 =
         0.15413   -0.01615    0.02090    0.01202
AFIX  23
H3SA  2    0.267111    0.711212    0.504915    31.00000   -1.20000
H3SB  2    0.117666    0.720777    0.496173    31.00000   -1.20000
AFIX   0
C4S   1    0.167406    0.665432    0.466002    31.00000    0.04745    0.09755 =
         0.17993   -0.03506    0.00883    0.01825
AFIX  33
H4SA  2    0.174609    0.682374    0.433895    31.00000   -1.50000
H4SB  2    0.233911    0.641037    0.471925    31.00000   -1.50000
H4SC  2    0.082381    0.650735    0.463061    31.00000   -1.50000
AFIX   0

C5S   1    0.773670    0.480458    0.753986    41.00000    0.24808    0.07638 =
         0.06344    0.01085    0.01288   -0.02884
AFIX  33
H5SA  2    0.780864    0.487013    0.791157    41.00000   -1.50000
H5SB  2    0.845156    0.495491    0.740305    41.00000   -1.50000
H5SC  2    0.692052    0.492975    0.735986    41.00000   -1.50000
AFIX   0
C6S   1    0.777751    0.433076    0.746356    41.00000    0.20300    0.07985 =
         0.08227   -0.00017    0.00895   -0.03302
AFIX  23
H6SA  2    0.859141    0.421697    0.766718    41.00000   -1.20000
H6SB  2    0.707239    0.419201    0.762433    41.00000   -1.20000
AFIX   0
O2S   6    0.770081    0.414521    0.700228    41.00000    0.18347    0.06037 =
         0.08111   -0.00792    0.00696   -0.02645
C7S   1    0.739207    0.368754    0.695409    41.00000    0.21810    0.07457 =
         0.11904   -0.01018    0.00375   -0.02893
AFIX  23
H7SA  2    0.663899    0.362883    0.712957    41.00000   -1.20000
H7SB  2    0.811760    0.349954    0.713524    41.00000   -1.20000
AFIX   0
C8S   1    0.710752    0.353053    0.644542    41.00000    0.26562    0.07379 =
         0.12392   -0.01069   -0.01228   -0.02059
AFIX  33
H8SA  2    0.689288    0.319457    0.644311    41.00000   -1.50000
H8SB  2    0.637395    0.370790    0.626433    41.00000   -1.50000
H8SC  2    0.785500    0.357839    0.627002    41.00000   -1.50000
AFIX   0

PART 0
PART 2
C1T   1    0.289898    0.757610    0.621624   -31.00000    0.05553    0.07612 =
         0.14680   -0.01516    0.02465   -0.00804
AFIX  33
H1TA  2    0.261878    0.768841    0.653538   -31.00000   -1.50000
H1TB  2    0.372107    0.741053    0.630221   -31.00000   -1.50000
H1TC  2    0.300358    0.784504    0.599135   -31.00000   -1.50000
AFIX   0
C2T   1    0.198839    0.727227    0.596238   -31.00000    0.03938    0.08784 =
         0.15419   -0.03288    0.03041   -0.01745
AFIX  23
H2TA  2    0.187862    0.701736    0.621038   -31.00000   -1.20000
H2TB  2    0.116710    0.744825    0.590210   -31.00000   -1.20000
AFIX   0
O1T   6    0.210958    0.706467    0.551738   -31.00000    0.04379    0.08218 =
         0.16307   -0.03576    0.02548   -0.01226
C3T   1    0.123773    0.675205    0.527552   -31.00000    0.05122    0.08703 =
         0.17395   -0.03992    0.00518   -0.01105
AFIX  23
H3TA  2    0.044113    0.692965    0.514982   -31.00000   -1.20000
H3TB  2    0.103047    0.652896    0.554185   -31.00000   -1.20000
AFIX   0
C4T   1    0.152441    0.649123    0.487043   -31.00000    0.05972    0.13115 =
         0.18759   -0.05820   -0.00237    0.01233
AFIX  33
H4TA  2    0.079694    0.628553    0.474212   -31.00000   -1.50000
H4TB  2    0.169471    0.670190    0.459178   -31.00000   -1.50000
H4TC  2    0.228764    0.629877    0.498620   -31.00000   -1.50000
AFIX   0

C5T   1    0.781987    0.495937    0.718033   -41.00000    0.22584    0.11017 =
         0.11805   -0.00449    0.01018   -0.02553
AFIX  33
H5TA  2    0.801152    0.524600    0.699774   -41.00000   -1.50000
H5TB  2    0.797700    0.501634    0.755486   -41.00000   -1.50000
H5TC  2    0.837382    0.470257    0.709598   -41.00000   -1.50000
AFIX   0
C6T   1    0.655896    0.483811    0.703007   -41.00000    0.22267    0.08943 =
         0.11531   -0.00277    0.01035   -0.01841
AFIX  23
H6TA  2    0.602662    0.510925    0.710553   -41.00000   -1.20000
H6TB  2    0.642133    0.479716    0.664910   -41.00000   -1.20000
AFIX   0
O2T   6    0.610142    0.445689    0.723385   -41.00000    0.20899    0.08897 =
         0.10861   -0.00145    0.00583   -0.01381
C7T   1    0.635453    0.403144    0.706662   -41.00000    0.20078    0.08168 =
         0.10143    0.00093    0.01231   -0.01739
AFIX  23
H7TA  2    0.622731    0.380697    0.734420   -41.00000   -1.20000
H7TB  2    0.728262    0.402578    0.704131   -41.00000   -1.20000
AFIX   0
C8T   1    0.572892    0.385078    0.661723   -41.00000    0.20997    0.07785 =
         0.11082    0.00043    0.00362   -0.00459
AFIX  33
H8TA  2    0.605716    0.353422    0.656503   -41.00000   -1.50000
H8TB  2    0.480665    0.383342    0.663341   -41.00000   -1.50000
H8TC  2    0.587032    0.405397    0.632811   -41.00000   -1.50000
AFIX   0
HKLF 4

REM  zsl_a.res in P2(1)/c
REM R1 =  0.1095 for    9453 Fo > 4sig(Fo)  and  0.1594 for all   13598 data
REM   1125 parameters refined using   1189 restraints

END

WGHT      0.0453     70.1631

REM Highest difference peak  1.190,  deepest hole -0.654,  1-sigma level  0.107
Q1    1   0.7465  0.8196  0.7427  11.00000  0.05    1.19
;
_shelx_res_checksum              56919

_shelx_hkl_file                  
;
   2   0   0 910.513 16.4533
   3   0   0 513.583 11.2577
   4   0   0 1046.53 22.7630
   5   0   0 422.129 10.5113
   6   0   0 0.60671 1.24150
   7   0   0 154.427 10.0689
   8   0   0 131.379 8.51294
   9   0   0 466.289 14.1143
  10   0   0 119.417 5.58785
  11   0   0 52.1526 4.46549
  12   0   0 15.6943 7.08990
   2   1   0 8.28106 0.32967
   3   1   0 1165.56 19.0020
   4   1   0 152.808 8.49412
   5   1   0 98.2622 2.39199
   6   1   0 135.160 3.90290
   7   1   0 4.38021 1.35006
   8   1   0 54.0760 8.96147
   9   1   0 116.050 3.07595
  10   1   0 35.3571 2.55909
  11   1   0 21.7405 3.09331
  12   1   0 11.2134 5.11390
   1   2   0 13.0984 0.48753
   2   2   0 44.8568 0.92153
   3   2   0 7.80239 0.49596
   4   2   0 20.9770 2.00288
   5   2   0 192.918 2.94764
   6   2   0 200.992 6.25631
   7   2   0 22.2307 1.70161
   8   2   0 0.14739 4.16374
   9   2   0 14.8028 1.71711
  10   2   0 1.44948 2.64230
  11   2   0 12.2293 2.88096
  12   2   0 0.00000 5.36097
   1   3   0 13.5302 0.31903
   2   3   0 2132.16 30.4336
   3   3   0 202.936 3.01955
   4   3   0 102.665 5.87290
   5   3   0 104.449 2.54138
   6   3   0 112.785 4.12990
   7   3   0 12.2292 1.07883
   8   3   0 0.00000 1.48616
   9   3   0 51.8387 2.39514
  10   3   0 0.07904 1.78464
  11   3   0 33.5728 3.20170
  12   3   0 11.7618 5.94517
   0   4   0 1874.65 69.3050
   1   4   0 105.908 1.43471
   2   4   0 235.668 3.08575
   3   4   0 1.14116 0.44645
   4   4   0 470.103 15.9791
   5   4   0 5.29946 0.63886
   6   4   0 47.8002 1.52567
   7   4   0 0.00000 2.03066
   8   4   0 72.2538 3.13487
   9   4   0 51.5201 2.64230
  10   4   0 47.7017 2.30162
  11   4   0 15.4320 2.87645
  12   4   0 8.44863 6.08149
   0   5   0 0.64860 0.31747
   1   5   0 563.111 8.09758
   2   5   0 21.2946 0.47126
   3   5   0 4.38942 0.44307
   4   5   0 1.60909 0.77820
   5   5   0 339.786 5.48822
   6   5   0 84.0652 2.96805
   7   5   0 85.4106 2.36537
   8   5   0 12.3353 2.34899
   9   5   0 116.489 3.71648
  10   5   0 12.1313 1.92383
  11   5   0 4.77811 2.61762
  12   5   0 11.7151 7.67263
   0   6   0 3.84903 0.42818
   1   6   0 86.6017 1.34239
   2   6   0 634.497 8.09780
   3   6   0 404.034 5.56444
   4   6   0 106.011 5.03083
   5   6   0 72.5000 1.41191
   6   6   0 26.8783 1.16606
   7   6   0 5.99522 1.50678
   8   6   0 162.612 5.63928
   9   6   0 9.53883 2.80713
  10   6   0 46.6652 2.18463
  11   6   0 7.73756 2.70160
  12   6   0 14.7848 5.73780
   0   7   0 0.11048 0.44891
   1   7   0 125.679 3.56935
   2   7   0 348.431 4.95737
   3   7   0 136.043 2.04450
   4   7   0 267.041 4.44519
   5   7   0 39.5374 1.13435
   6   7   0 8.35954 1.03618
   7   7   0 118.021 2.99399
   8   7   0 28.9161 3.25390
   9   7   0 59.0134 2.83607
  10   7   0 1.83833 1.93609
  11   7   0 27.0610 3.05691
  12   7   0 45.0119 10.1079
   0   8   0 263.670 8.47875
   1   8   0 254.342 3.98388
   2   8   0 700.609 10.1149
   3   8   0 32.3986 0.75013
   4   8   0 24.5443 1.15898
   5   8   0 12.8255 1.31775
   6   8   0 149.040 3.05773
   7   8   0 63.1364 2.76890
   8   8   0 46.2640 3.28890
   9   8   0 49.0496 3.10658
  10   8   0 6.78712 1.94923
  11   8   0 9.51672 2.89450
  12   8   0 19.1390 5.07604
   0   9   0 0.60857 0.47961
   1   9   0 160.578 2.57015
   2   9   0 124.189 2.56969
   3   9   0 214.219 3.26866
   4   9   0 26.4013 2.49831
   5   9   0 46.0593 1.66792
   6   9   0 121.779 2.53242
   7   9   0 54.4635 2.36153
   8   9   0 13.9495 2.59105
   9   9   0 6.93412 2.24796
  10   9   0 1.71410 1.98040
  11   9   0 30.8545 3.20941
   0  10   0 1369.16 36.2944
   1  10   0 104.201 2.30513
   2  10   0 77.3969 1.77742
   3  10   0 11.3253 0.98546
   4  10   0 52.3899 5.07820
   5  10   0 19.7879 1.33431
   6  10   0 55.8124 1.56963
   7  10   0 4.44696 1.60109
   8  10   0 16.6199 3.01729
   9  10   0 24.0152 2.39700
  10  10   0 0.34258 2.03896
  11  10   0 6.04981 2.90393
   0  11   0 3.15750 0.61799
   1  11   0 1005.33 17.3951
   2  11   0 109.159 1.87363
   3  11   0 14.2986 1.43053
   4  11   0 2.66621 1.16069
   5  11   0 76.7859 1.70215
   6  11   0 6.45887 1.29724
   7  11   0 2.79776 1.71071
   8  11   0 32.3058 3.03656
   9  11   0 0.00000 2.07973
  10  11   0 4.92520 1.93761
  11  11   0 1.50114 2.79472
   0  12   0 351.867 10.1663
   1  12   0 132.191 2.47537
   2  12   0 33.7841 1.20665
   3  12   0 11.0590 0.82021
   4  12   0 29.3644 1.50856
   5  12   0 52.2246 1.39712
   6  12   0 28.0002 1.57132
   7  12   0 23.1383 2.03210
   8  12   0 0.57324 3.76288
   9  12   0 57.3080 2.98231
  10  12   0 1.84601 2.03787
  11  12   0 13.0548 4.56011
   0  13   0 10.9009 1.08523
   1  13   0 203.655 3.40820
   2  13   0 10.9105 0.70833
   3  13   0 486.058 8.07056
   4  13   0 0.00000 1.47308
   5  13   0 73.0979 1.50305
   6  13   0 3.88065 0.92204
   7  13   0 78.7401 3.28882
   8  13   0 19.2621 3.66939
   9  13   0 9.28489 2.31517
  10  13   0 7.40725 2.02317
  11  13   0 7.72446 3.18228
   0  14   0 738.064 18.1846
   1  14   0 25.8950 0.91819
   2  14   0 201.395 3.35733
   3  14   0 26.7719 1.47590
   4  14   0 141.436 2.52551
   5  14   0 2.05585 0.83141
   6  14   0 494.859 8.41259
   7  14   0 18.9161 2.22168
   8  14   0 96.3456 5.05452
   9  14   0 6.65790 2.06712
  10  14   0 44.9091 2.58227
  11  14   0 13.1178 3.48664
   0  15   0 26.6589 1.45033
   1  15   0 166.553 6.04634
   2  15   0 69.7780 1.48337
   3  15   0 321.991 6.09762
   4  15   0 33.8644 1.25989
   5  15   0 416.304 6.66339
   6  15   0 19.3970 1.16936
   7  15   0 119.881 4.60055
   8  15   0 14.0667 3.06147
   9  15   0 117.027 4.24498
  10  15   0 0.99150 2.49169
  11  15   0 11.3746 2.45748
   0  16   0 40.7359 1.56180
   1  16   0 42.5239 2.31252
   2  16   0 36.6173 1.02691
   3  16   0 6.72101 1.03909
   4  16   0 193.926 3.27834
   5  16   0 0.00000 0.91302
   6  16   0 66.2545 2.06446
   7  16   0 3.97529 1.77077
   8  16   0 228.800 9.08518
   9  16   0 8.63568 2.34274
  10  16   0 4.98430 2.59121
   0  17   0 3.04532 0.85284
   1  17   0 14.1599 2.33198
   2  17   0 22.2137 0.89306
   3  17   0 60.9873 1.99841
   4  17   0 11.0688 1.25793
   5  17   0 29.5955 1.22780
   6  17   0 0.45243 1.63790
   7  17   0 107.597 3.96144
   8  17   0 17.2746 3.60907
   9  17   0 8.90705 2.20686
  10  17   0 5.96644 2.50351
   0  18   0 18.0597 1.06003
   1  18   0 4.30785 0.87942
   2  18   0 14.5592 1.67107
   3  18   0 15.4488 1.85461
   4  18   0 149.594 2.79022
   5  18   0 0.00000 1.36670
   6  18   0 20.5814 1.56707
   7  18   0 2.74099 1.46546
   8  18   0 8.72751 4.01561
   9  18   0 4.52266 2.14158
  10  18   0 5.26958 2.06859
   0  19   0 0.74428 0.88576
   1  19   0 183.319 3.37277
   2  19   0 25.0792 2.00068
   3  19   0 29.5636 1.49392
   4  19   0 0.00000 1.50941
   5  19   0 12.6027 1.14432
   6  19   0 52.3154 2.60896
   7  19   0 2.22497 1.81057
   8  19   0 14.0761 3.09859
   9  19   0 16.0980 2.72270
  10  19   0 6.12560 2.10408
   0  20   0 10.0765 0.98828
   1  20   0 1.76475 1.10654
   2  20   0 57.1024 2.60107
   3  20   0 26.1482 1.56799
   4  20   0 292.753 6.19816
   5  20   0 4.42694 1.72639
   6  20   0 62.7546 2.63697
   7  20   0 26.3197 2.71758
   8  20   0 47.7055 3.89060
   9  20   0 6.39899 3.08758
  10  20   0 14.7352 9.34453
   0  21   0 1.63561 1.71428
   1  21   0 84.4937 2.23883
   2  21   0 0.00000 1.76676
   3  21   0 431.085 11.0072
   4  21   0 0.00000 2.20222
   5  21   0 174.649 5.13864
   6  21   0 7.18793 1.78081
   7  21   0 119.489 5.40326
   8  21   0 0.00000 3.81352
   9  21   0 11.2572 2.71580
   0  22   0 333.980 11.0997
   1  22   0 105.759 2.50251
   2  22   0 204.300 5.25618
   3  22   0 87.2254 3.69223
   4  22   0 222.215 5.20543
   5  22   0 4.57744 1.88949
   6  22   0 142.112 4.13567
   7  22   0 8.75458 2.85044
   8  22   0 6.95774 3.62563
   9  22   0 1.75403 2.86664
   0  23   0 2.38398 1.86928
   1  23   0 98.0652 2.80617
   2  23   0 46.0496 2.24219
   3  23   0 38.7425 2.76355
   4  23   0 71.2504 2.51291
   5  23   0 215.878 4.80686
   6  23   0 26.3017 2.49210
   7  23   0 19.2787 4.18189
   8  23   0 4.50245 3.27390
   9  23   0 0.00000 3.09846
   0  24   0 128.353 5.06279
   1  24   0 25.8041 1.42106
   2  24   0 23.1127 3.51482
   3  24   0 23.8559 3.53959
   4  24   0 3.16781 2.24654
   5  24   0 3.81410 1.64388
   6  24   0 6.78935 2.63471
   7  24   0 11.4468 4.68774
   8  24   0 5.20206 3.88637
   0  25   0 3.41972 2.49521
   1  25   0 48.5825 2.93457
   2  25   0 5.61615 3.03263
   3  25   0 2.57561 2.88079
   4  25   0 0.00000 2.28263
   5  25   0 8.63280 2.18617
   6  25   0 21.8083 2.95239
   7  25   0 1.46047 4.79308
   8  25   0 3.97844 3.79090
   0  26   0 11.6771 2.75016
   1  26   0 0.00000 1.74364
   2  26   0 15.5319 3.70897
   3  26   0 3.70322 3.10110
   4  26   0 2.48788 2.17564
   5  26   0 29.5051 2.92810
   6  26   0 0.00000 2.61050
   7  26   0 15.2929 4.98600
   0  27   0 8.13305 2.79854
   1  27   0 15.7026 3.24141
   2  27   0 1.83067 4.67921
   3  27   0 9.74477 5.44262
   4  27   0 11.5139 3.14467
   5  27   0 27.6204 3.78206
   6  27   0 14.6756 2.92792
   7  27   0 8.68410 6.78480
   0  28   0 80.4929 6.40584
   1  28   0 0.00000 2.84487
   2  28   0 33.4722 5.20739
   3  28   0 4.07872 4.17762
   4  28   0 52.1619 5.51973
   5  28   0 2.26199 3.45493
   6  28   0 38.3496 3.69826
   0  29   0 4.93778 5.19753
   1  29   0 82.9689 4.46656
   2  29   0 0.00000 5.67899
   3  29   0 101.503 7.11788
   4  29   0 5.80853 3.54460
   5  29   0 17.2419 3.82077
   6  29   0 1.52619 3.57943
   0  30   0 37.4087 5.12705
   1  30   0 4.04277 3.29468
   2  30   0 64.4818 6.23477
   3  30   0 10.3720 4.95818
   4  30   0 22.9910 4.34620
   5  30   0 9.93177 4.18586
   0  31   0 0.00000 5.92754
   1  31   0 30.8448 3.99685
   2  31   0 7.30164 6.30411
   3  31   0 0.00000 5.18297
   4  31   0 1.45628 4.99107
   0  32   0 5.29972 4.84149
   1  32   0 7.43970 4.48573
   2  32   0 5.82583 5.85591
   3  32   0 8.28789 8.05875
   0  33   0 3.82069 6.23539
   1  33   0 0.00000 4.33254
   2  33   0 10.8087 6.17488
 -12   0   1 13.9485 7.12235
 -11   0   1 3.65056 4.62741
 -10   0   1 0.00000 3.29720
  -9   0   1 47.0016 7.48939
  -8   0   1 9.35387 8.88762
  -7   0   1 13.4202 4.10196
  -6   0   1 1.17733 1.06968
  -5   0   1 0.09447 1.33496
  -4   0   1 1476.44 75.5145
  -3   0   1 3.04025 0.67799
  -2   0   1 0.55629 0.31979
   1   0   1 6.67164 0.89207
   2   0   1 0.43153 0.34889
   3   0   1 2.12871 0.84773
   4   0   1 92.6352 10.9051
   5   0   1 0.00000 1.15650
   6   0   1 11.7368 1.50128
   7   0   1 0.00000 2.64861
   8   0   1 8.45642 7.27221
   9   0   1 4.50194 3.15365
  10   0   1 1.30181 2.82553
  11   0   1 4.02941 3.80886
  12   0   1 23.6454 9.43421
 -12   1   1 7.29704 5.03850
 -11   1   1 13.2830 2.99430
 -10   1   1 5.60812 1.76285
  -9   1   1 0.01409 1.06398
  -8   1   1 55.4803 8.56047
  -7   1   1 124.424 3.20175
  -6   1   1 315.292 5.45921
  -5   1   1 118.934 1.94591
  -4   1   1 287.012 11.8819
  -3   1   1 1224.97 17.3539
  -2   1   1 37.4009 0.69069
   1   1   1 312.828 25.2478
   2   1   1 430.121 5.70032
   3   1   1 127.034 1.91645
   4   1   1 161.119 5.79162
   5   1   1 472.463 6.91924
   6   1   1 67.0798 2.93816
   7   1   1 3.29549 0.99058
   8   1   1 46.9844 3.66171
   9   1   1 28.2469 1.70265
  10   1   1 16.7271 2.04284
  11   1   1 0.78132 2.66557
  12   1   1 5.70718 5.87968
 -12   2   1 45.6525 5.98385
 -11   2   1 25.6099 3.16555
 -10   2   1 9.41920 1.67778
  -9   2   1 83.8598 2.56710
  -8   2   1 66.2999 7.98893
  -7   2   1 82.4495 3.47199
  -6   2   1 355.775 5.52416
  -5   2   1 413.157 8.19354
  -4   2   1 764.096 13.5804
  -3   2   1 184.458 2.81241
  -2   2   1 937.842 13.1512
  -1   2   1 222.901 8.10113
   1   2   1 26.1134 0.67554
   2   2   1 9343.58 136.198
   3   2   1 12.5446 0.67130
   4   2   1 398.950 7.50381
   5   2   1 53.5923 3.23604
   6   2   1 1.02935 0.91804
   7   2   1 40.5784 1.61923
   8   2   1 21.0069 4.11217
   9   2   1 44.8136 1.98187
  10   2   1 28.9694 2.39500
  11   2   1 7.30648 2.84594
  12   2   1 32.9464 6.61037
 -12   3   1 7.41086 4.56606
 -11   3   1 20.6267 2.73544
 -10   3   1 76.1782 2.89326
  -9   3   1 17.3040 1.59081
  -8   3   1 10.1727 1.55541
  -7   3   1 46.6669 1.49307
  -6   3   1 18.5965 0.95927
  -5   3   1 256.690 7.67049
  -4   3   1 7.16402 0.88210
  -3   3   1 1492.80 23.6604
  -2   3   1 49.8415 0.92354
  -1   3   1 35.5912 0.54244
   0   3   1 532.975 50.6597
   1   3   1 677.370 9.44472
   2   3   1 1212.80 17.3778
   3   3   1 142.629 2.35081
   4   3   1 218.317 4.01414
   5   3   1 52.9294 3.49637
   6   3   1 4.11057 0.67863
   7   3   1 0.00000 1.80681
   8   3   1 122.471 4.76677
   9   3   1 51.9520 2.39882
  10   3   1 34.2867 2.52289
  11   3   1 0.00000 2.91831
  12   3   1 30.9542 6.03852
 -12   4   1 42.0740 5.13735
 -11   4   1 0.99331 2.82591
 -10   4   1 12.6205 1.92735
  -9   4   1 179.935 4.03513
  -8   4   1 179.030 6.83457
  -7   4   1 8.72144 0.94515
  -6   4   1 7.72581 0.69935
  -5   4   1 63.5260 4.07883
  -4   4   1 20.1506 0.90138
  -3   4   1 26.2628 0.65722
  -2   4   1 2.38572 0.27985
  -1   4   1 14.4028 0.66790
   0   4   1 833.834 15.2386
   1   4   1 89.3726 2.65510
   2   4   1 134.307 2.11862
   3   4   1 19.6326 0.55606
   4   4   1 47.0284 2.05912
   5   4   1 46.2223 1.17403
   6   4   1 29.6982 1.21460
   7   4   1 79.1516 3.05625
   8   4   1 1.29631 2.39320
   9   4   1 110.745 3.49432
  10   4   1 36.3503 2.29372
  11   4   1 5.85625 2.97101
  12   4   1 34.9365 8.28683
 -12   5   1 1.80204 6.05477
 -11   5   1 6.29391 2.86406
 -10   5   1 13.2415 2.05988
  -9   5   1 170.733 4.33526
  -8   5   1 11.5753 1.41629
  -7   5   1 79.4445 2.23305
  -6   5   1 8.10048 0.80672
  -5   5   1 437.045 9.15950
  -4   5   1 130.017 2.49583
  -3   5   1 721.548 9.77991
  -2   5   1 38.6370 0.70632
  -1   5   1 375.200 5.74957
   0   5   1 4942.30 89.4103
   1   5   1 415.157 6.33033
   2   5   1 89.5011 2.08905
   3   5   1 2.88695 0.54321
   4   5   1 75.6562 1.88519
   5   5   1 1.86133 0.70261
   6   5   1 65.6556 1.95205
   7   5   1 40.1814 1.68621
   8   5   1 53.6276 4.16145
   9   5   1 46.7698 3.22648
  10   5   1 6.13723 2.02079
  11   5   1 21.0277 3.16960
  12   5   1 36.7209 8.42428
 -12   6   1 0.40498 5.93988
 -11   6   1 4.70473 2.64012
 -10   6   1 4.95037 1.65453
  -9   6   1 31.6077 2.71868
  -8   6   1 94.3116 3.38905
  -7   6   1 17.5044 1.68702
  -6   6   1 16.5623 1.01064
  -5   6   1 49.7216 1.45840
  -4   6   1 373.661 6.05626
  -3   6   1 145.926 2.22993
  -2   6   1 159.037 2.27879
  -1   6   1 11.8964 0.58151
   0   6   1 495.155 9.18507
   1   6   1 31.7693 1.02513
   2   6   1 77.1171 1.57541
   3   6   1 222.892 3.70031
   4   6   1 340.294 6.06903
   5   6   1 11.4800 1.42208
   6   6   1 36.4371 2.30135
   7   6   1 16.3757 1.70664
   8   6   1 124.792 5.29397
   9   6   1 17.4812 3.36458
  10   6   1 9.53203 2.20920
  11   6   1 16.0408 2.87404
  12   6   1 31.6849 10.3946
 -12   7   1 3.35917 5.94732
 -11   7   1 4.52022 2.87440
 -10   7   1 1.21022 2.24371
  -9   7   1 18.0527 3.28066
  -8   7   1 17.6041 2.26647
  -7   7   1 26.2391 1.62996
  -6   7   1 24.1525 1.26702
  -5   7   1 3.32980 1.15532
  -4   7   1 25.2717 0.82213
  -3   7   1 20.0136 0.60461
  -2   7   1 14.7378 0.55449
  -1   7   1 747.693 10.3519
   0   7   1 2008.36 36.0554
   1   7   1 577.415 14.1684
   2   7   1 375.116 5.10755
   3   7   1 32.9433 0.90432
   4   7   1 71.2872 1.84940
   5   7   1 1.23320 0.66593
   6   7   1 42.4390 2.57329
   7   7   1 84.1685 2.80069
   8   7   1 49.9295 3.81237
   9   7   1 12.3754 2.31460
  10   7   1 9.12539 1.88046
  11   7   1 9.86849 2.83991
  12   7   1 3.72803 5.08646
 -12   8   1 12.1457 6.53591
 -11   8   1 4.55766 2.88960
 -10   8   1 12.5293 2.06556
  -9   8   1 29.0680 4.37387
  -8   8   1 55.3824 2.97641
  -7   8   1 1.48528 1.58388
  -6   8   1 72.1044 2.43490
  -5   8   1 15.5249 0.82041
  -4   8   1 180.213 3.27883
  -3   8   1 37.8545 0.83783
  -2   8   1 151.953 2.45411
  -1   8   1 51.7697 1.62395
   0   8   1 143.901 2.92382
   1   8   1 680.210 10.5132
   2   8   1 66.0068 1.41102
   3   8   1 21.1723 0.80261
   4   8   1 53.9337 1.96610
   5   8   1 197.766 3.13804
   6   8   1 77.4019 1.81157
   7   8   1 5.23953 1.67061
   8   8   1 12.5712 2.62688
   9   8   1 9.47145 2.94489
  10   8   1 1.22110 1.85936
  11   8   1 8.64352 2.85168
 -12   9   1 7.72232 4.47572
 -11   9   1 25.8452 3.02197
 -10   9   1 6.72602 2.11329
  -9   9   1 113.777 4.44061
  -8   9   1 18.5564 2.94407
  -7   9   1 52.1592 2.50280
  -6   9   1 16.2554 1.46311
  -5   9   1 81.0577 1.88676
  -4   9   1 18.7301 1.10128
  -3   9   1 3.57778 0.59599
  -2   9   1 19.4134 0.67793
  -1   9   1 32.3949 1.35939
   0   9   1 129.408 2.93378
   1   9   1 379.307 6.43776
   2   9   1 22.8450 0.82914
   3   9   1 102.503 1.99982
   4   9   1 34.7490 1.06377
   5   9   1 214.380 3.38232
   6   9   1 41.2813 2.39466
   7   9   1 82.8183 3.60101
   8   9   1 71.9398 4.21705
   9   9   1 9.02076 2.37564
  10   9   1 1.36589 2.11584
  11   9   1 6.19477 2.85574
 -11  10   1 3.05206 2.81464
 -10  10   1 52.1409 2.42287
  -9  10   1 13.4305 2.63040
  -8  10   1 110.023 4.55301
  -7  10   1 8.08258 2.73581
  -6  10   1 87.7205 2.02048
  -5  10   1 40.6160 1.14397
  -4  10   1 483.838 7.56948
  -3  10   1 135.257 2.31947
  -2  10   1 71.3305 1.30902
  -1  10   1 151.536 2.92850
   0  10   1 244.288 4.54741
   1  10   1 14.3920 1.03572
   2  10   1 454.245 6.26221
   3  10   1 15.6545 0.74722
   4  10   1 198.334 3.47241
   5  10   1 7.88216 0.96346
   6  10   1 24.2569 1.15488
   7  10   1 87.9105 4.17688
   8  10   1 36.8627 2.81434
   9  10   1 6.83062 1.95541
  10  10   1 13.4878 2.11222
  11  10   1 45.5156 3.31233
 -11  11   1 22.2844 3.24942
 -10  11   1 4.07231 2.32848
  -9  11   1 46.9828 3.10969
  -8  11   1 15.6440 3.47552
  -7  11   1 139.042 4.49223
  -6  11   1 8.26519 1.07558
  -5  11   1 450.874 6.51086
  -4  11   1 312.670 4.89727
  -3  11   1 70.7423 1.41694
  -2  11   1 44.6867 1.09384
  -1  11   1 726.299 13.8511
   0  11   1 85.5603 1.78997
   1  11   1 387.661 5.87820
   2  11   1 14.3377 0.81375
   3  11   1 75.9144 1.86135
   4  11   1 39.6627 1.16712
   5  11   1 417.123 6.05236
   6  11   1 45.6035 1.41227
   7  11   1 45.9034 2.36621
   8  11   1 26.0567 2.98874
   9  11   1 11.3461 2.11214
  10  11   1 4.55105 2.95077
  11  11   1 7.08698 3.35568
 -11  12   1 3.43779 2.87708
 -10  12   1 47.8854 2.53625
  -9  12   1 17.7494 2.50154
  -8  12   1 26.8221 3.27664
  -7  12   1 25.6238 2.20496
  -6  12   1 297.213 4.80826
  -5  12   1 192.513 3.16196
  -4  12   1 256.338 4.02001
  -3  12   1 0.77369 0.66326
  -2  12   1 108.133 2.00983
  -1  12   1 28.5440 1.42246
   0  12   1 265.435 4.97764
   1  12   1 74.0356 1.60532
   2  12   1 973.497 14.0108
   3  12   1 1.83244 0.70330
   4  12   1 293.813 4.60799
   5  12   1 16.9244 2.24995
   6  12   1 163.635 3.11551
   7  12   1 29.4785 2.19808
   8  12   1 46.7997 3.54854
   9  12   1 17.2498 2.61684
  10  12   1 26.9128 2.37135
  11  12   1 9.97983 4.19409
 -11  13   1 29.8775 3.64918
 -10  13   1 0.00000 2.22667
  -9  13   1 31.4831 2.64977
  -8  13   1 93.6868 4.69046
  -7  13   1 73.4403 3.17202
  -6  13   1 6.63508 1.56588
  -5  13   1 82.6681 1.56638
  -4  13   1 3.00062 1.06018
  -3  13   1 173.449 3.35905
  -2  13   1 3.27812 0.56000
  -1  13   1 62.3016 2.24291
   0  13   1 420.212 7.91893
   1  13   1 149.148 2.53920
   2  13   1 76.5753 1.74635
   3  13   1 601.884 8.81847
   4  13   1 106.260 2.55771
   5  13   1 275.822 4.47893
   6  13   1 20.1434 1.53626
   7  13   1 94.4487 3.65236
   8  13   1 13.9059 2.45709
   9  13   1 11.8913 2.19118
  10  13   1 42.6867 3.04230
  11  13   1 20.0521 2.75237
 -11  14   1 3.39509 3.22182
 -10  14   1 11.7075 2.41366
  -9  14   1 1.01083 2.20581
  -8  14   1 12.9983 3.13173
  -7  14   1 10.7633 1.95704
  -6  14   1 54.2091 2.49441
  -5  14   1 24.3453 0.99172
  -4  14   1 72.2476 1.74638
  -3  14   1 19.2558 1.24456
  -2  14   1 306.207 5.31462
  -1  14   1 45.0442 1.25581
   0  14   1 87.3047 2.30293
   1  14   1 21.0875 1.20913
   2  14   1 88.0383 1.75376
   3  14   1 7.13452 1.16320
   4  14   1 8.26872 0.88718
   5  14   1 23.8227 1.16965
   6  14   1 80.0454 2.52691
   7  14   1 12.3024 1.98418
   8  14   1 22.4794 2.80233
   9  14   1 7.77818 2.01984
  10  14   1 2.42879 2.29798
  11  14   1 6.41248 4.95829
 -11  15   1 5.30974 2.82780
 -10  15   1 2.56858 2.13170
  -9  15   1 18.0485 2.28722
  -8  15   1 20.5945 4.27926
  -7  15   1 19.9894 2.20152
  -6  15   1 8.65435 1.25419
  -5  15   1 53.7009 1.48594
  -4  15   1 3.55324 0.89421
  -3  15   1 50.9428 2.00216
  -2  15   1 133.619 2.72944
  -1  15   1 785.665 12.2022
   0  15   1 627.899 11.4271
   1  15   1 33.2583 1.90123
   2  15   1 8.77148 0.82288
   3  15   1 147.743 3.09339
   4  15   1 137.017 2.85073
   5  15   1 32.0425 1.63595
   6  15   1 31.9608 1.48648
   7  15   1 22.9168 2.26374
   8  15   1 58.6333 3.88194
   9  15   1 26.1032 2.26324
  10  15   1 18.2018 2.48820
  11  15   1 14.2077 5.25115
 -11  16   1 15.1864 8.05830
 -10  16   1 1.57393 2.81933
  -9  16   1 13.2143 2.18861
  -8  16   1 5.24433 2.99537
  -7  16   1 13.1511 1.71526
  -6  16   1 9.03059 1.61420
  -5  16   1 4.60578 0.76820
  -4  16   1 62.8667 1.56446
  -3  16   1 34.6316 1.34707
  -2  16   1 8.76474 1.03991
  -1  16   1 267.278 4.38513
   0  16   1 369.686 6.60731
   1  16   1 398.037 5.74515
   2  16   1 48.9388 1.30857
   3  16   1 8.93506 1.08435
   4  16   1 175.022 2.98631
   5  16   1 4.17470 1.21659
   6  16   1 5.49125 1.43355
   7  16   1 13.2134 2.15425
   8  16   1 53.7522 4.58184
   9  16   1 33.1174 2.71100
  10  16   1 30.9207 4.13499
 -10  17   1 0.00000 3.10187
  -9  17   1 8.34533 2.20609
  -8  17   1 71.8985 4.18697
  -7  17   1 5.73714 1.79414
  -6  17   1 70.6944 2.39307
  -5  17   1 17.6118 1.06739
  -4  17   1 9.66062 1.19456
  -3  17   1 33.0450 1.56769
  -2  17   1 4.36120 0.97029
  -1  17   1 250.030 4.04154
   0  17   1 63.4065 1.49473
   1  17   1 243.577 3.89175
   2  17   1 11.0435 0.92237
   3  17   1 41.1101 1.63897
   4  17   1 1.07845 1.02570
   5  17   1 15.1166 1.15459
   6  17   1 90.1265 2.74496
   7  17   1 86.5389 3.34619
   8  17   1 4.97213 2.72836
   9  17   1 33.9039 2.71059
  10  17   1 13.3004 3.47312
 -10  18   1 19.1362 3.12584
  -9  18   1 1.46385 2.12380
  -8  18   1 46.0031 4.86834
  -7  18   1 34.9365 2.52012
  -6  18   1 39.3491 1.77959
  -5  18   1 160.313 3.09106
  -4  18   1 160.374 3.10663
  -3  18   1 9.99733 1.26807
  -2  18   1 317.590 5.97791
  -1  18   1 0.99080 0.85833
   0  18   1 75.9460 1.73237
   1  18   1 0.00000 0.98400
   2  18   1 25.5076 1.21822
   3  18   1 36.1613 3.05858
   4  18   1 4.15500 1.36228
   5  18   1 7.75626 1.16519
   6  18   1 37.1413 2.11389
   7  18   1 18.6981 2.10780
   8  18   1 41.6654 5.29804
   9  18   1 41.9413 2.99349
  10  18   1 20.7342 4.04168
 -10  19   1 10.8658 2.83781
  -9  19   1 17.3057 2.33717
  -8  19   1 8.06146 3.10069
  -7  19   1 50.4514 3.05149
  -6  19   1 6.48439 2.04128
  -5  19   1 125.075 2.91091
  -4  19   1 62.9427 1.83394
  -3  19   1 233.548 6.10758
  -2  19   1 32.5814 1.66571
  -1  19   1 55.2650 2.47742
   0  19   1 1.41747 0.72655
   1  19   1 116.909 2.72210
   2  19   1 229.964 4.52616
   3  19   1 6.14878 1.26513
   4  19   1 14.8345 1.58213
   5  19   1 0.00000 1.37517
   6  19   1 4.31935 1.51936
   7  19   1 53.0665 3.31854
   8  19   1 0.00000 2.85213
   9  19   1 31.9843 2.79697
  10  19   1 4.85269 5.45219
 -10  20   1 2.91419 3.15282
  -9  20   1 15.5409 2.49600
  -8  20   1 28.8711 3.64756
  -7  20   1 14.0445 2.21427
  -6  20   1 72.6290 3.40187
  -5  20   1 155.752 4.10090
  -4  20   1 146.422 6.14190
  -3  20   1 12.8840 2.00350
  -2  20   1 137.247 3.98591
  -1  20   1 14.7692 1.10012
   0  20   1 43.7267 1.60087
   1  20   1 67.8469 1.68890
   2  20   1 248.276 4.84860
   3  20   1 12.3618 1.89018
   4  20   1 8.95484 2.17698
   5  20   1 45.5336 1.67162
   6  20   1 22.2834 1.89516
   7  20   1 10.5809 3.92268
   8  20   1 13.5724 3.05125
   9  20   1 7.03558 3.22808
  -9  21   1 0.00000 2.76940
  -8  21   1 12.2624 4.23048
  -7  21   1 16.1992 2.65388
  -6  21   1 0.00000 1.82157
  -5  21   1 33.1173 2.38268
  -4  21   1 69.5360 2.70503
  -3  21   1 133.757 5.93941
  -2  21   1 8.51552 1.83584
  -1  21   1 53.0889 2.02865
   0  21   1 34.7286 1.38615
   1  21   1 0.00000 1.69276
   2  21   1 17.2220 2.14697
   3  21   1 14.7825 1.62266
   4  21   1 57.2852 3.83485
   5  21   1 10.7351 2.01173
   6  21   1 37.1765 2.26232
   7  21   1 7.00457 2.30280
   8  21   1 6.66380 2.78112
   9  21   1 15.3136 3.17483
  -9  22   1 0.00000 3.03955
  -8  22   1 1.62861 3.55388
  -7  22   1 22.1771 3.67322
  -6  22   1 9.50419 2.07207
  -5  22   1 107.783 2.76302
  -4  22   1 0.00001 4.81089
  -3  22   1 26.2236 2.75211
  -2  22   1 76.3165 3.35479
  -1  22   1 7.58047 1.70432
   0  22   1 26.7885 1.56131
   1  22   1 28.5360 1.77335
   2  22   1 30.7382 2.48436
   3  22   1 22.7726 1.46584
   4  22   1 0.00000 2.67892
   5  22   1 26.1938 1.77508
   6  22   1 36.1316 2.47684
   7  22   1 21.9075 3.57195
   8  22   1 0.00000 3.02400
   9  22   1 2.93680 2.28318
  -9  23   1 29.0432 3.30218
  -8  23   1 6.50582 3.39839
  -7  23   1 66.6634 4.81025
  -6  23   1 5.42671 2.11178
  -5  23   1 8.85923 1.50217
  -4  23   1 114.114 3.97272
  -3  23   1 2.72811 2.57225
  -2  23   1 9.78013 2.53953
  -1  23   1 77.5574 2.69961
   0  23   1 9.15956 1.12045
   1  23   1 14.9492 2.28196
   2  23   1 18.6835 2.53785
   3  23   1 47.4595 3.32370
   4  23   1 37.4476 1.80642
   5  23   1 8.79911 1.98342
   6  23   1 26.7376 2.67681
   7  23   1 6.67312 4.09545
   8  23   1 0.00000 3.19646
   9  23   1 0.00000 8.73842
  -8  24   1 23.5799 4.24192
  -7  24   1 9.28598 3.89324
  -6  24   1 117.930 4.41835
  -5  24   1 26.5337 2.13752
  -4  24   1 3.45825 2.05505
  -3  24   1 26.8196 4.12852
  -2  24   1 76.4015 3.52427
  -1  24   1 0.00000 1.23380
   0  24   1 22.9526 1.62635
   1  24   1 7.96728 1.76148
   2  24   1 142.249 5.79144
   3  24   1 35.5910 2.94390
   4  24   1 6.82281 1.30370
   5  24   1 14.7045 2.21407
   6  24   1 1.80383 2.42271
   7  24   1 23.8294 4.28764
   8  24   1 7.78389 3.42617
  -8  25   1 9.92551 4.15108
  -7  25   1 7.29837 4.85519
  -6  25   1 9.78163 2.70976
  -5  25   1 16.3313 2.24397
  -4  25   1 52.3357 2.82447
  -3  25   1 32.3410 3.30115
  -2  25   1 6.31844 2.36954
  -1  25   1 132.508 3.63125
   0  25   1 2.99588 1.82197
   1  25   1 35.9341 2.66301
   2  25   1 6.92000 3.30843
   3  25   1 16.3482 2.82441
   4  25   1 7.08380 2.12620
   5  25   1 2.21319 2.33087
   6  25   1 19.4558 2.76500
   7  25   1 1.53455 5.64293
   8  25   1 3.05490 3.86495
  -8  26   1 26.6780 10.1540
  -7  26   1 1.44005 5.02257
  -6  26   1 18.4750 3.01738
  -5  26   1 75.1457 3.68864
  -4  26   1 40.5743 3.13894
  -3  26   1 13.3540 3.55834
  -2  26   1 103.949 4.14150
  -1  26   1 101.321 2.63003
   0  26   1 119.210 4.26183
   1  26   1 31.1296 2.32239
   2  26   1 115.302 4.71598
   3  26   1 16.0919 3.18347
   4  26   1 42.5475 2.61011
   5  26   1 27.6007 3.38017
   6  26   1 3.43979 2.53439
   7  26   1 14.7227 5.78915
  -7  27   1 0.00000 5.25888
  -6  27   1 20.4621 2.90589
  -5  27   1 39.0794 4.10126
  -4  27   1 79.0865 4.19629
  -3  27   1 137.353 9.59873
  -2  27   1 13.2273 3.16047
  -1  27   1 85.0550 3.21068
   0  27   1 58.7386 3.01809
   1  27   1 141.989 5.57937
   2  27   1 5.87968 3.67492
   3  27   1 73.8298 6.05773
   4  27   1 18.2181 2.82587
   5  27   1 114.079 5.70301
   6  27   1 5.43027 2.65623
   7  27   1 17.9053 5.55495
  -6  28   1 18.8585 3.56132
  -5  28   1 9.38423 3.51207
  -4  28   1 39.9140 4.71934
  -3  28   1 4.08043 4.07729
  -2  28   1 44.2011 5.19152
  -1  28   1 18.8122 2.75208
   0  28   1 27.5908 2.98868
   1  28   1 6.71629 2.78206
   2  28   1 41.9941 5.03111
   3  28   1 0.18753 6.17072
   4  28   1 0.12933 4.33460
   5  28   1 7.48263 3.35113
   6  28   1 30.9078 3.61384
  -6  29   1 0.00000 3.55955
  -5  29   1 5.76311 3.58993
  -4  29   1 25.9331 3.90526
  -3  29   1 12.3169 4.74582
  -2  29   1 8.81667 4.16113
  -1  29   1 3.92531 3.57396
   0  29   1 1.90441 2.77900
   1  29   1 7.68399 3.01067
   2  29   1 2.10559 5.61858
   3  29   1 11.5421 4.61262
   4  29   1 0.00000 3.67312
   5  29   1 0.76520 3.59103
   6  29   1 2.54847 3.60040
  -5  30   1 15.2859 3.59065
  -4  30   1 6.42630 4.41813
  -3  30   1 4.09413 6.02576
  -2  30   1 16.9978 5.57814
  -1  30   1 3.55477 3.59238
   0  30   1 14.8280 3.18267
   1  30   1 0.00000 3.17162
   2  30   1 68.6696 6.39570
   3  30   1 2.06275 4.98976
   4  30   1 17.6183 3.78190
   5  30   1 14.1468 4.22304
  -4  31   1 1.82986 4.27365
  -3  31   1 7.50553 6.95192
  -2  31   1 0.24175 5.03691
  -1  31   1 19.4793 3.72429
   0  31   1 2.08215 3.37916
   1  31   1 75.8285 5.07420
   2  31   1 8.47433 5.46580
   3  31   1 8.44127 7.62928
   4  31   1 2.97854 4.33909
  -3  32   1 6.26072 5.69044
  -2  32   1 32.5909 6.36992
  -1  32   1 6.51408 4.02226
   0  32   1 39.6891 4.09543
   1  32   1 13.6894 3.85426
   2  32   1 15.5155 6.04628
   3  32   1 10.9232 5.99612
  -2  33   1 8.38805 5.90656
  -1  33   1 39.6335 5.84355
   0  33   1 2.42885 5.52460
   1  33   1 28.0301 5.23604
   2  33   1 4.90290 5.81674
 -12   0   2 13.8703 8.37600
 -11   0   2 9.37503 4.06893
 -10   0   2 1.78955 1.78252
  -9   0   2 22.7519 3.03102
  -8   0   2 169.621 24.4524
  -7   0   2 568.630 37.0046
  -6   0   2 32.4835 1.43487
  -5   0   2 178.843 4.51856
  -4   0   2 6829.44 140.558
  -3   0   2 2901.63 56.3853
  -2   0   2 168.422 3.45279
  -1   0   2 1061.16 35.1917
   1   0   2 38.2168 0.92249
   2   0   2 2.72301 0.39453
   3   0   2 501.406 11.1981
   4   0   2 440.168 10.0091
   5   0   2 533.763 19.7535
   6   0   2 661.002 13.9695
   7   0   2 206.650 6.29258
   8   0   2 10.6413 4.10329
   9   0   2 84.6958 3.29641
  10   0   2 16.9340 3.06705
  11   0   2 8.80373 3.92126
  12   0   2 34.0104 9.49457
 -12   1   2 9.45173 5.07541
 -11   1   2 21.9850 3.57608
 -10   1   2 10.6230 2.21802
  -9   1   2 3.59219 1.48437
  -8   1   2 170.773 15.3924
  -7   1   2 147.881 4.32974
  -6   1   2 149.727 2.71144
  -5   1   2 82.0809 1.72422
  -4   1   2 1565.56 23.2084
  -3   1   2 3649.14 52.5576
  -2   1   2 396.712 5.20477
  -1   1   2 393.932 26.0983
   1   1   2 217.231 3.46380
   2   1   2 35.6420 0.61196
   3   1   2 110.436 1.87167
   4   1   2 180.206 3.56260
   5   1   2 17.4595 0.73711
   6   1   2 8.75203 0.85362
   7   1   2 38.2599 1.60089
   8   1   2 21.0691 4.00760
   9   1   2 2.26668 0.87394
  10   1   2 77.0181 2.53324
  11   1   2 15.3800 2.98455
  12   1   2 5.19223 5.34410
 -12   2   2 4.16078 5.59417
 -11   2   2 9.11279 2.83800
 -10   2   2 0.00000 1.47215
  -9   2   2 5.97322 1.91930
  -8   2   2 27.1652 3.90370
  -7   2   2 34.1823 1.83798
  -6   2   2 273.788 4.84000
  -5   2   2 1.20692 0.65454
  -4   2   2 578.348 12.2843
  -3   2   2 2.09646 0.38091
  -2   2   2 266.676 3.65106
  -1   2   2 24.4877 0.54159
   1   2   2 70.7692 2.15497
   2   2   2 1051.25 14.8759
   3   2   2 218.487 3.13185
   4   2   2 340.077 5.32043
   5   2   2 98.4466 1.65073
   6   2   2 0.76488 0.68809
   7   2   2 31.8149 1.39818
   8   2   2 36.0927 3.16282
   9   2   2 21.9468 2.89692
  10   2   2 4.86997 2.04005
  11   2   2 6.07276 2.76757
  12   2   2 11.6805 6.01287
 -12   3   2 4.42070 5.10257
 -11   3   2 43.2077 2.95909
 -10   3   2 1.86925 1.87203
  -9   3   2 19.1216 1.75176
  -8   3   2 33.5986 2.08848
  -7   3   2 41.3844 1.68329
  -6   3   2 127.398 2.93354
  -5   3   2 31.9852 0.94461
  -4   3   2 62.3585 1.22525
  -3   3   2 11.4620 0.58328
  -2   3   2 1396.16 18.3544
  -1   3   2 87.0726 2.27491
   0   3   2 195.476 4.43994
   1   3   2 478.780 8.53635
   2   3   2 264.409 3.87279
   3   3   2 84.7941 1.61374
   4   3   2 195.362 3.42638
   5   3   2 10.5956 0.58347
   6   3   2 7.76583 1.29333
   7   3   2 3.95764 1.04582
   8   3   2 4.17455 2.80332
   9   3   2 29.6786 2.56347
  10   3   2 3.78978 1.97768
  11   3   2 11.4021 2.91997
  12   3   2 13.9060 6.91844
 -12   4   2 22.0238 5.95810
 -11   4   2 11.9343 2.98911
 -10   4   2 1.99520 1.84429
  -9   4   2 1.33356 1.26546
  -8   4   2 76.8742 3.10067
  -7   4   2 13.0256 1.13388
  -6   4   2 103.898 2.35063
  -5   4   2 206.356 4.11374
  -4   4   2 23.9711 1.21419
  -3   4   2 22.9668 0.55540
  -2   4   2 255.890 3.46311
  -1   4   2 548.878 7.22383
   0   4   2 9.01754 0.30570
   1   4   2 129.205 1.94084
   2   4   2 17.1885 0.53586
   3   4   2 49.5651 1.15824
   4   4   2 19.6357 1.00595
   5   4   2 212.558 3.46274
   6   4   2 74.3104 1.84702
   7   4   2 39.5169 1.95128
   8   4   2 32.9723 3.11920
   9   4   2 2.13281 2.24760
  10   4   2 17.4171 2.03196
  11   4   2 2.40679 3.06406
  12   4   2 32.1568 13.8473
 -12   5   2 7.05627 5.54205
 -11   5   2 21.2246 2.75377
 -10   5   2 12.0408 1.69301
  -9   5   2 22.0684 1.70495
  -8   5   2 20.9507 1.84755
  -7   5   2 9.04642 0.99240
  -6   5   2 102.573 2.04348
  -5   5   2 220.028 4.10221
  -4   5   2 49.8269 1.71070
  -3   5   2 117.861 1.76429
  -2   5   2 30.6652 0.57825
  -1   5   2 201.621 3.40641
   0   5   2 279.929 4.84355
   1   5   2 192.576 2.76627
   2   5   2 428.571 5.85571
   3   5   2 54.8674 1.31838
   4   5   2 922.047 14.7183
   5   5   2 2.01386 0.67674
   6   5   2 49.0168 1.47038
   7   5   2 5.38797 1.52585
   8   5   2 139.229 6.15340
   9   5   2 25.3474 2.74959
  10   5   2 3.91599 1.91919
  11   5   2 30.8384 3.41512
  12   5   2 12.6264 9.60169
 -12   6   2 52.0022 8.38417
 -11   6   2 2.25526 2.48433
 -10   6   2 42.4979 2.01826
  -9   6   2 60.8346 2.41963
  -8   6   2 24.1193 1.76352
  -7   6   2 5.13953 1.00723
  -6   6   2 161.470 2.76519
  -5   6   2 1.45521 0.63706
  -4   6   2 88.3582 3.60450
  -3   6   2 21.0826 0.99692
  -2   6   2 112.212 2.87842
  -1   6   2 156.508 2.33571
   0   6   2 543.769 9.29194
   1   6   2 271.561 3.75400
   2   6   2 1134.26 15.8697
   3   6   2 379.271 5.72653
   4   6   2 119.381 2.11613
   5   6   2 218.521 4.41896
   6   6   2 55.9093 1.79540
   7   6   2 64.7882 2.67541
   8   6   2 13.0501 2.48840
   9   6   2 23.1515 2.39030
  10   6   2 2.08980 2.11803
  11   6   2 14.5308 2.86591
  12   6   2 6.24673 4.50715
 -12   7   2 0.00002 6.44836
 -11   7   2 12.4705 2.97765
 -10   7   2 4.40984 1.77983
  -9   7   2 123.167 4.60765
  -8   7   2 28.8412 2.28225
  -7   7   2 83.6975 2.02202
  -6   7   2 172.262 3.22960
  -5   7   2 107.968 2.23808
  -4   7   2 3.56263 0.72644
  -3   7   2 4.15459 0.73027
  -2   7   2 46.6291 1.57992
  -1   7   2 2255.63 31.5718
   0   7   2 534.933 9.68070
   1   7   2 1173.14 16.4557
   2   7   2 8.99873 0.64369
   3   7   2 480.242 6.80257
   4   7   2 124.086 3.38910
   5   7   2 139.512 2.88128
   6   7   2 42.0052 1.32648
   7   7   2 52.4751 3.00722
   8   7   2 45.5149 3.23097
   9   7   2 33.1445 2.78969
  10   7   2 5.11944 2.21607
  11   7   2 2.02569 2.74131
  12   7   2 15.2119 9.75377
 -12   8   2 23.2019 5.82541
 -11   8   2 6.07510 2.83803
 -10   8   2 98.1395 3.03817
  -9   8   2 63.6396 3.75265
  -8   8   2 19.4251 2.46198
  -7   8   2 35.6352 1.80364
  -6   8   2 263.253 4.42872
  -5   8   2 139.697 2.74366
  -4   8   2 92.0809 2.36991
  -3   8   2 15.3929 0.64552
  -2   8   2 1340.05 17.6195
  -1   8   2 105.357 3.74832
   0   8   2 594.214 11.7384
   1   8   2 53.3231 1.56039
   2   8   2 61.8268 1.26237
   3   8   2 72.8189 1.74932
   4   8   2 121.722 2.42133
   5   8   2 432.389 7.36567
   6   8   2 54.7539 1.54415
   7   8   2 21.4788 1.87833
   8   8   2 29.3547 2.68560
   9   8   2 6.65480 2.40230
  10   8   2 11.2768 2.58959
  11   8   2 1.72001 2.92870
 -12   9   2 8.39158 4.75497
 -11   9   2 15.4927 3.34471
 -10   9   2 3.20934 2.10793
  -9   9   2 1.84744 2.20926
  -8   9   2 32.8777 3.77591
  -7   9   2 18.4163 1.90029
  -6   9   2 26.4034 1.18436
  -5   9   2 117.861 2.33131
  -4   9   2 68.0367 1.53612
  -3   9   2 66.6717 1.46226
  -2   9   2 442.366 5.81007
  -1   9   2 302.371 5.95069
   0   9   2 15.7434 0.62109
   1   9   2 179.257 3.29025
   2   9   2 345.139 5.64301
   3   9   2 101.134 2.13436
   4   9   2 38.0263 1.06826
   5   9   2 8.00185 0.81424
   6   9   2 53.2781 1.68914
   7   9   2 78.8518 3.26418
   8   9   2 12.4481 2.45999
   9   9   2 3.85978 2.72908
  10   9   2 20.2722 2.11007
  11   9   2 2.92894 3.15433
 -11  10   2 10.0512 2.75942
 -10  10   2 15.2240 1.89366
  -9  10   2 9.91075 2.47863
  -8  10   2 36.0383 3.00925
  -7  10   2 4.63011 1.52435
  -6  10   2 64.8025 1.71507
  -5  10   2 1.51637 0.67121
  -4  10   2 167.758 4.91432
  -3  10   2 136.557 2.12986
  -2  10   2 352.112 5.06040
  -1  10   2 91.9796 1.93072
   0  10   2 186.789 3.54634
   1  10   2 156.790 2.40810
   2  10   2 175.381 2.54051
   3  10   2 4.23526 0.71892
   4  10   2 53.5841 2.01794
   5  10   2 42.5422 1.94689
   6  10   2 24.2568 1.15490
   7  10   2 2.20028 2.00721
   8  10   2 43.7140 2.57203
   9  10   2 23.4397 2.31665
  10  10   2 6.15002 2.12097
  11  10   2 6.27351 3.31274
 -11  11   2 2.89087 2.98707
 -10  11   2 14.7633 1.95700
  -9  11   2 29.8464 2.55988
  -8  11   2 59.3800 3.97905
  -7  11   2 8.33568 1.80232
  -6  11   2 9.71155 0.75789
  -5  11   2 12.4400 0.75514
  -4  11   2 75.2442 3.09932
  -3  11   2 19.8431 0.87378
  -2  11   2 55.6875 1.26570
  -1  11   2 58.0550 2.70094
   0  11   2 547.507 9.75251
   1  11   2 124.361 3.72845
   2  11   2 19.6014 0.78567
   3  11   2 199.015 3.08230
   4  11   2 48.0621 3.65439
   5  11   2 51.3073 1.29751
   6  11   2 13.8504 1.44988
   7  11   2 21.2690 1.61981
   8  11   2 33.1385 2.53275
   9  11   2 8.59460 2.06597
  10  11   2 0.00000 2.05366
  11  11   2 0.41077 3.40214
 -11  12   2 8.00605 2.90258
 -10  12   2 10.3461 2.28999
  -9  12   2 9.15145 2.61478
  -8  12   2 125.990 6.07015
  -7  12   2 30.8418 2.11720
  -6  12   2 69.7977 1.82955
  -5  12   2 47.6208 1.26989
  -4  12   2 19.8747 2.27420
  -3  12   2 1.35120 0.67092
  -2  12   2 199.597 3.32726
  -1  12   2 62.3675 1.63134
   0  12   2 916.496 16.1943
   1  12   2 77.9565 4.75795
   2  12   2 53.6515 1.33910
   3  12   2 5.44576 0.73944
   4  12   2 62.5040 1.73316
   5  12   2 17.6903 0.84790
   6  12   2 0.86572 1.01969
   7  12   2 17.6922 1.73337
   8  12   2 12.7108 2.29980
   9  12   2 10.4820 2.44345
  10  12   2 11.0422 2.45684
  11  12   2 5.63586 2.35017
 -11  13   2 42.4235 3.43708
 -10  13   2 9.37059 2.41405
  -9  13   2 65.6954 2.96789
  -8  13   2 21.5365 3.19860
  -7  13   2 85.4747 3.46968
  -6  13   2 39.9766 1.28496
  -5  13   2 57.6068 1.45165
  -4  13   2 30.5557 1.06604
  -3  13   2 288.205 5.34303
  -2  13   2 53.3136 1.18866
  -1  13   2 22.8195 1.52166
   0  13   2 540.768 9.84835
   1  13   2 61.6062 4.26879
   2  13   2 303.147 5.07023
   3  13   2 426.277 6.47102
   4  13   2 33.0873 3.50845
   5  13   2 19.7615 1.06837
   6  13   2 53.2752 1.86146
   7  13   2 38.4159 2.20035
   8  13   2 17.4255 2.27104
   9  13   2 5.96028 1.69917
  10  13   2 43.0020 4.37044
  11  13   2 37.8762 4.93112
 -11  14   2 3.96765 3.64914
 -10  14   2 63.6366 3.00542
  -9  14   2 8.15217 2.13735
  -8  14   2 14.2925 3.32227
  -7  14   2 54.0290 2.73775
  -6  14   2 60.7478 1.86021
  -5  14   2 5.82176 0.77260
  -4  14   2 57.6722 1.67926
  -3  14   2 119.181 2.36680
  -2  14   2 147.150 3.01961
  -1  14   2 89.4713 2.11058
   0  14   2 51.9957 1.38828
   1  14   2 465.462 7.05323
   2  14   2 441.414 6.55895
   3  14   2 78.3655 2.29253
   4  14   2 362.703 5.37422
   5  14   2 229.243 6.37229
   6  14   2 92.3924 2.32878
   7  14   2 9.94104 1.65298
   8  14   2 56.7494 3.64659
   9  14   2 34.2689 4.63987
  10  14   2 6.55986 3.88466
  11  14   2 37.9871 5.32693
 -11  15   2 9.35284 3.39169
 -10  15   2 5.06635 2.60056
  -9  15   2 23.4380 2.24798
  -8  15   2 51.0015 3.52767
  -7  15   2 107.573 3.98886
  -6  15   2 123.478 2.63322
  -5  15   2 25.5910 1.07362
  -4  15   2 0.63153 0.90331
  -3  15   2 301.323 6.00966
  -2  15   2 11.2595 0.97584
  -1  15   2 87.3687 1.88830
   0  15   2 275.988 5.69639
   1  15   2 88.5334 1.70334
   2  15   2 125.019 2.81839
   3  15   2 185.886 3.45891
   4  15   2 271.586 5.72107
   5  15   2 145.794 2.69829
   6  15   2 0.00000 1.14571
   7  15   2 64.8090 3.22916
   8  15   2 146.415 6.16448
   9  15   2 25.7160 3.53546
  10  15   2 64.9688 5.99039
 -11  16   2 9.33577 2.90201
 -10  16   2 22.3388 2.80145
  -9  16   2 0.00000 3.38267
  -8  16   2 28.6024 4.66783
  -7  16   2 6.21171 1.75666
  -6  16   2 42.3047 1.83886
  -5  16   2 2.54618 0.88937
  -4  16   2 1.54989 1.09569
  -3  16   2 43.8702 1.35314
  -2  16   2 8.40978 1.02384
  -1  16   2 18.0194 2.58403
   0  16   2 9.56863 1.01176
   1  16   2 54.8867 1.25911
   2  16   2 7.94116 0.82431
   3  16   2 42.7427 1.56839
   4  16   2 316.220 4.93596
   5  16   2 25.4570 1.48629
   6  16   2 18.6237 1.47741
   7  16   2 71.8095 3.50449
   8  16   2 35.0389 3.67446
   9  16   2 38.6297 5.31566
  10  16   2 14.6152 4.03527
 -10  17   2 6.91326 2.51270
  -9  17   2 4.42493 2.45776
  -8  17   2 29.1247 3.29691
  -7  17   2 13.9130 2.29407
  -6  17   2 3.65096 1.32244
  -5  17   2 3.45262 0.96762
  -4  17   2 23.5461 1.22056
  -3  17   2 102.115 2.38825
  -2  17   2 13.2176 1.10866
  -1  17   2 36.6300 2.42256
   0  17   2 12.0164 0.80201
   1  17   2 7.71959 1.34663
   2  17   2 37.9338 1.35549
   3  17   2 205.477 4.16547
   4  17   2 149.676 2.69735
   5  17   2 0.00000 1.09117
   6  17   2 5.45071 1.96545
   7  17   2 4.72718 1.80388
   8  17   2 19.0021 2.69853
   9  17   2 0.10511 3.85835
  10  17   2 28.4224 4.72273
 -10  18   2 2.89332 2.92012
  -9  18   2 4.79034 2.23165
  -8  18   2 27.0760 3.39186
  -7  18   2 8.66658 2.25006
  -6  18   2 6.85710 1.54788
  -5  18   2 11.3626 1.18523
  -4  18   2 22.4669 1.90122
  -3  18   2 47.9183 2.16355
  -2  18   2 17.3789 1.44280
  -1  18   2 87.8935 1.74410
   0  18   2 60.0878 1.65573
   1  18   2 18.0713 1.06486
   2  18   2 80.3435 1.92853
   3  18   2 49.5083 1.85768
   4  18   2 15.6453 1.12094
   5  18   2 15.8820 1.28363
   6  18   2 0.20413 1.48662
   7  18   2 3.69464 2.53502
   8  18   2 0.73268 2.23174
   9  18   2 7.58022 3.94892
  10  18   2 9.76436 4.02857
 -10  19   2 1.83119 3.12159
  -9  19   2 2.80994 2.23552
  -8  19   2 6.51669 3.33199
  -7  19   2 22.9731 2.56580
  -6  19   2 20.1987 2.40864
  -5  19   2 81.0312 2.47849
  -4  19   2 14.9532 1.60534
  -3  19   2 126.891 4.40457
  -2  19   2 75.7937 2.39585
  -1  19   2 183.173 3.65792
   0  19   2 3.86265 0.95477
   1  19   2 3.24057 2.39602
   2  19   2 14.6338 1.15972
   3  19   2 0.38051 1.45352
   4  19   2 4.60589 1.26747
   5  19   2 22.9841 1.47341
   6  19   2 1.28072 1.96455
   7  19   2 2.73224 1.87314
   8  19   2 79.7569 4.56230
   9  19   2 3.97133 5.34269
  10  19   2 10.0684 4.66149
 -10  20   2 0.40921 2.65499
  -9  20   2 0.00000 2.48624
  -8  20   2 7.76284 3.70744
  -7  20   2 5.98560 2.20904
  -6  20   2 35.6526 2.17364
  -5  20   2 101.739 3.06964
  -4  20   2 380.023 8.40514
  -3  20   2 20.3135 2.30468
  -2  20   2 47.1750 2.38448
  -1  20   2 21.5697 1.67138
   0  20   2 324.200 6.33022
   1  20   2 229.567 5.40484
   2  20   2 25.7092 1.51524
   3  20   2 43.4378 2.16589
   4  20   2 19.5678 1.60662
   5  20   2 32.4759 1.74034
   6  20   2 7.23275 1.73257
   7  20   2 30.2265 2.84345
   8  20   2 17.5129 2.84903
   9  20   2 39.0210 4.77147
  -9  21   2 39.2859 3.65407
  -8  21   2 16.1206 3.83168
  -7  21   2 43.9212 3.29507
  -6  21   2 54.5124 2.34234
  -5  21   2 229.569 5.97617
  -4  21   2 32.0690 2.62373
  -3  21   2 229.487 8.46031
  -2  21   2 50.4642 2.08524
  -1  21   2 168.540 3.27960
   0  21   2 22.3007 1.19433
   1  21   2 79.8497 2.32702
   2  21   2 148.932 4.71984
   3  21   2 154.883 4.09882
   4  21   2 8.35294 1.91844
   5  21   2 40.5310 1.92140
   6  21   2 3.41123 1.78853
   7  21   2 2.84461 2.19507
   8  21   2 11.4085 3.19916
   9  21   2 19.8719 4.33253
  -9  22   2 8.63877 3.04848
  -8  22   2 11.9840 5.08399
  -7  22   2 29.5108 3.62596
  -6  22   2 28.7148 2.46548
  -5  22   2 40.8965 1.73519
  -4  22   2 391.558 10.1584
  -3  22   2 51.6658 3.01549
  -2  22   2 120.760 4.08839
  -1  22   2 45.9856 1.86094
   0  22   2 72.2695 2.19495
   1  22   2 74.0219 1.92804
   2  22   2 16.1331 1.30657
   3  22   2 104.023 3.43665
   4  22   2 97.7959 3.83588
   5  22   2 3.90592 2.30710
   6  22   2 6.82215 2.31878
   7  22   2 19.3629 3.87512
   8  22   2 2.58415 3.30551
   9  22   2 14.4260 5.41718
  -9  23   2 15.0194 3.83836
  -8  23   2 3.72674 4.42774
  -7  23   2 23.5527 3.82975
  -6  23   2 35.0872 2.73204
  -5  23   2 21.7081 1.41728
  -4  23   2 0.00000 2.59861
  -3  23   2 23.6363 2.85507
  -2  23   2 5.10169 1.98917
  -1  23   2 150.362 3.52934
   0  23   2 9.69817 1.43899
   1  23   2 50.4510 2.33175
   2  23   2 93.0713 3.26377
   3  23   2 12.8922 1.83548
   4  23   2 1.99416 1.66074
   5  23   2 8.60674 1.67819
   6  23   2 13.4739 2.44113
   7  23   2 5.77956 3.77683
   8  23   2 1.68410 3.31351
  -8  24   2 1.31530 3.73087
  -7  24   2 18.3417 4.61462
  -6  24   2 17.0637 2.52039
  -5  24   2 2.00304 2.01638
  -4  24   2 1.92425 2.04138
  -3  24   2 59.9163 4.36455
  -2  24   2 162.482 5.32734
  -1  24   2 4.32112 1.30554
   0  24   2 2.09659 1.63325
   1  24   2 26.4552 2.53677
   2  24   2 66.0602 3.86141
   3  24   2 58.6015 2.47280
   4  24   2 1.14978 1.38431
   5  24   2 12.1818 2.06673
   6  24   2 2.36041 2.21549
   7  24   2 0.00000 4.38642
   8  24   2 4.20388 3.37987
  -8  25   2 4.49743 5.20470
  -7  25   2 7.69579 4.91631
  -6  25   2 8.99900 2.59184
  -5  25   2 2.68321 2.08607
  -4  25   2 6.42409 2.25493
  -3  25   2 14.3084 3.19156
  -2  25   2 38.6038 2.48590
  -1  25   2 10.4721 1.78145
   0  25   2 28.0210 1.70579
   1  25   2 95.4254 3.82288
   2  25   2 13.4585 3.23196
   3  25   2 4.47287 2.60673
   4  25   2 0.00000 1.79482
   5  25   2 1.99067 2.47777
   6  25   2 3.75565 2.57708
   7  25   2 1.17162 4.37287
   8  25   2 14.5500 3.99283
  -8  26   2 1.54288 9.45975
  -7  26   2 8.12444 5.24947
  -6  26   2 2.87127 2.66683
  -5  26   2 10.8783 2.44748
  -4  26   2 3.56302 2.50537
  -3  26   2 8.53571 4.06088
  -2  26   2 11.3107 2.37049
  -1  26   2 1.82958 1.47656
   0  26   2 9.69103 1.50284
   1  26   2 19.8631 2.70958
   2  26   2 17.1884 2.96024
   3  26   2 31.4500 3.13259
   4  26   2 43.5568 3.18997
   5  26   2 18.0030 3.25195
   6  26   2 2.18750 2.88786
   7  26   2 1.26058 4.76687
  -7  27   2 16.9915 6.14472
  -6  27   2 6.60887 3.01893
  -5  27   2 6.13711 3.12786
  -4  27   2 12.5433 3.16760
  -3  27   2 72.4418 6.47842
  -2  27   2 2.35215 3.12152
  -1  27   2 0.00000 3.03368
   0  27   2 42.3961 2.81063
   1  27   2 6.08599 2.93941
   2  27   2 62.0680 4.11599
   3  27   2 11.2236 3.64876
   4  27   2 4.10253 3.64084
   5  27   2 5.93591 2.99966
   6  27   2 9.56611 2.90295
   7  27   2 16.9204 4.97331
  -6  28   2 20.5289 3.15775
  -5  28   2 44.1707 4.57952
  -4  28   2 51.8847 4.61958
  -3  28   2 27.0899 5.19162
  -2  28   2 76.1062 4.38368
  -1  28   2 25.6271 2.94033
   0  28   2 18.4568 2.83439
   1  28   2 61.1707 3.71985
   2  28   2 14.7570 4.37724
   3  28   2 19.8647 4.91984
   4  28   2 17.1811 4.54543
   5  28   2 18.1103 3.94399
   6  28   2 25.1966 3.61581
  -6  29   2 1.82866 3.88174
  -5  29   2 15.9420 3.72835
  -4  29   2 11.4832 3.89518
  -3  29   2 95.9137 7.10287
  -2  29   2 26.6707 4.37332
  -1  29   2 21.7123 3.41185
   0  29   2 11.9176 3.08984
   1  29   2 40.3629 3.71357
   2  29   2 3.99905 5.88807
   3  29   2 46.9448 6.15168
   4  29   2 25.9286 3.47036
   5  29   2 6.35934 3.43588
   6  29   2 13.6294 4.15904
  -5  30   2 14.8163 4.46325
  -4  30   2 43.8137 4.04722
  -3  30   2 6.76354 5.88264
  -2  30   2 0.00000 4.52267
  -1  30   2 19.8549 3.27091
   0  30   2 39.5067 3.60746
   1  30   2 14.2838 3.65220
   2  30   2 21.7814 4.63834
   3  30   2 11.0342 5.71494
   4  30   2 34.5338 3.98045
   5  30   2 2.59262 3.84822
  -4  31   2 17.4649 4.42988
  -3  31   2 5.04072 4.47409
  -2  31   2 0.00000 4.95509
  -1  31   2 10.3637 3.83442
   0  31   2 4.56505 3.48973
   1  31   2 12.3912 3.70854
   2  31   2 8.34926 5.48020
   3  31   2 8.83925 6.07081
   4  31   2 2.24688 4.40517
  -3  32   2 0.00000 5.38357
  -2  32   2 7.45527 4.76615
  -1  32   2 2.13356 4.50560
   0  32   2 19.0315 4.13031
   1  32   2 9.94669 4.69009
   2  32   2 5.10336 5.03854
   3  32   2 13.3910 6.38049
  -2  33   2 0.00000 6.70389
  -1  33   2 0.32025 5.09156
   0  33   2 4.49949 4.16154
   1  33   2 6.77333 4.34768
   2  33   2 5.43128 4.89075
 -12   0   3 0.92015 6.03129
 -11   0   3 44.6524 8.13628
 -10   0   3 1.72142 2.66294
  -9   0   3 37.0853 4.15960
  -8   0   3 136.141 16.7145
  -7   0   3 55.8284 3.35832
  -6   0   3 10.3284 1.37943
  -5   0   3 0.15132 0.88580
  -4   0   3 224.899 11.2959
  -3   0   3 0.93981 0.58849
  -2   0   3 1.26208 0.35141
  -1   0   3 0.61177 0.38492
   0   0   3 0.65647 0.20692
   1   0   3 2.60151 0.77402
   2   0   3 0.22132 0.38035
   3   0   3 0.58106 0.50432
   4   0   3 0.00000 0.93008
   5   0   3 0.00000 1.06893
   6   0   3 1.91923 1.08295
   7   0   3 0.21413 1.70133
   8   0   3 2.39833 7.28977
   9   0   3 0.00000 2.76935
  10   0   3 2.33626 3.21749
  11   0   3 0.00000 4.29929
  12   0   3 0.00000 9.44481
 -12   1   3 5.07795 4.97683
 -11   1   3 9.92870 3.51587
 -10   1   3 21.8744 1.59102
  -9   1   3 24.2064 2.39515
  -8   1   3 68.3888 4.90369
  -7   1   3 25.3100 1.63170
  -6   1   3 86.3976 2.41380
  -5   1   3 34.8224 1.26232
  -4   1   3 1227.09 17.1896
  -3   1   3 38.9932 0.89504
  -2   1   3 544.202 7.21912
  -1   1   3 80.2017 1.57782
   1   1   3 366.316 5.04051
   2   1   3 587.991 7.50105
   3   1   3 12.5210 0.44727
   4   1   3 20.9600 2.30959
   5   1   3 66.5184 1.29949
   6   1   3 97.3616 1.90537
   7   1   3 6.88643 1.42382
   8   1   3 11.4915 4.22516
   9   1   3 11.0402 1.44638
  10   1   3 23.9002 1.84481
  11   1   3 1.44610 2.95311
  12   1   3 36.9853 7.84694
 -12   2   3 8.37400 5.31079
 -11   2   3 28.7255 3.39510
 -10   2   3 49.7337 1.87548
  -9   2   3 12.2647 1.95597
  -8   2   3 12.4343 1.71311
  -7   2   3 371.888 7.34317
  -6   2   3 189.036 4.44475
  -5   2   3 677.061 10.9226
  -4   2   3 190.654 2.93685
  -3   2   3 1524.12 20.9421
  -2   2   3 9999.99 148.820
  -1   2   3 458.276 6.31881
   0   2   3 493.762 9.93275
   1   2   3 648.788 9.22496
   2   2   3 32.2087 0.58122
   3   2   3 59.4381 1.26992
   4   2   3 159.830 2.86733
   5   2   3 163.962 3.57112
   6   2   3 73.3803 1.54481
   7   2   3 11.6929 0.96430
   8   2   3 182.588 5.45576
   9   2   3 200.922 5.60712
  10   2   3 22.7618 2.30642
  11   2   3 10.3684 2.84534
  12   2   3 27.0377 5.27877
 -12   3   3 3.28731 4.38735
 -11   3   3 3.31370 2.90939
 -10   3   3 8.15210 1.41080
  -9   3   3 11.0780 1.65422
  -8   3   3 8.19706 1.78006
  -7   3   3 77.9840 1.78440
  -6   3   3 130.190 2.86856
  -5   3   3 827.693 12.3304
  -4   3   3 797.710 11.5224
  -3   3   3 69.7401 1.18015
  -2   3   3 25.7668 0.89521
  -1   3   3 959.470 13.8083
   0   3   3 469.425 8.38057
   1   3   3 56.6834 1.00314
   2   3   3 855.887 11.4608
   3   3   3 201.702 2.95198
   4   3   3 347.061 6.23688
   5   3   3 157.399 3.13157
   6   3   3 139.346 2.60547
   7   3   3 82.2284 3.13434
   8   3   3 11.8489 3.71604
   9   3   3 24.0946 2.33331
  10   3   3 142.036 3.93566
  11   3   3 15.0526 2.80182
  12   3   3 33.2278 6.36050
 -12   4   3 27.6620 6.09459
 -11   4   3 6.07379 2.72489
 -10   4   3 0.00000 1.50582
  -9   4   3 40.3962 1.87867
  -8   4   3 18.9849 2.31885
  -7   4   3 9.17073 1.08145
  -6   4   3 90.1573 2.32545
  -5   4   3 501.269 7.35032
  -4   4   3 1849.20 28.6231
  -3   4   3 21.6258 0.55847
  -2   4   3 213.562 2.87769
  -1   4   3 58.3792 1.20506
   0   4   3 46.6318 0.95879
   1   4   3 312.711 4.80922
   2   4   3 1068.63 14.2615
   3   4   3 38.3223 0.79479
   4   4   3 314.547 5.41110
   5   4   3 0.17478 0.71986
   6   4   3 18.6256 0.95001
   7   4   3 12.6131 1.92836
   8   4   3 7.98147 3.03355
   9   4   3 68.0617 3.17680
  10   4   3 24.4654 2.27025
  11   4   3 73.3872 3.44541
  12   4   3 13.9219 4.66333
 -12   5   3 5.18737 6.12750
 -11   5   3 4.06388 2.79987
 -10   5   3 2.67477 1.80527
  -9   5   3 3.25741 1.54528
  -8   5   3 1.77825 1.36798
  -7   5   3 3.88865 1.02742
  -6   5   3 32.7925 1.50184
  -5   5   3 657.157 10.5935
  -4   5   3 31.1785 0.85775
  -3   5   3 403.214 5.18270
  -2   5   3 816.400 10.3190
  -1   5   3 34.7610 1.18792
   0   5   3 1577.68 26.9882
   1   5   3 121.730 4.49431
   2   5   3 6.68851 0.40245
   3   5   3 33.6511 0.88424
   4   5   3 122.118 3.56012
   5   5   3 198.051 3.31015
   6   5   3 32.2549 1.29844
   7   5   3 32.5863 1.98654
   8   5   3 71.9832 3.58255
   9   5   3 39.7670 2.57870
  10   5   3 46.2017 2.42813
  11   5   3 6.01739 2.99561
  12   5   3 18.8985 7.01993
 -12   6   3 29.8808 6.47190
 -11   6   3 0.78410 2.75897
 -10   6   3 1.70523 1.97180
  -9   6   3 15.9752 1.81520
  -8   6   3 31.4414 1.70538
  -7   6   3 57.0282 1.78180
  -6   6   3 36.3628 1.97522
  -5   6   3 96.0165 1.76407
  -4   6   3 635.290 9.34365
  -3   6   3 227.059 3.29629
  -2   6   3 487.065 6.45955
  -1   6   3 35.9817 1.37243
   0   6   3 1384.25 23.0804
   1   6   3 102.824 1.89633
   2   6   3 112.813 1.84292
   3   6   3 85.7964 1.94279
   4   6   3 113.017 2.58757
   5   6   3 24.7149 0.91073
   6   6   3 25.0450 1.18074
   7   6   3 59.6289 3.31480
   8   6   3 0.00000 2.32096
   9   6   3 16.4277 2.19293
  10   6   3 18.0028 2.29501
  11   6   3 18.4119 2.93497
 -12   7   3 16.1407 6.21403
 -11   7   3 4.27334 2.96499
 -10   7   3 5.54994 2.03544
  -9   7   3 3.26840 1.93482
  -8   7   3 5.00365 1.77887
  -7   7   3 22.5961 1.21353
  -6   7   3 76.4232 2.58118
  -5   7   3 105.193 1.71410
  -4   7   3 48.6066 2.17079
  -3   7   3 57.3827 1.08073
  -2   7   3 46.8164 1.74369
  -1   7   3 181.350 5.89915
   0   7   3 217.990 3.70357
   1   7   3 22.5050 0.63175
   2   7   3 25.3553 0.70592
   3   7   3 310.185 4.57841
   4   7   3 70.5371 3.44249
   5   7   3 21.6435 0.98487
   6   7   3 16.0782 1.54984
   7   7   3 20.4347 2.40711
   8   7   3 16.4092 2.40960
   9   7   3 168.054 4.52652
  10   7   3 5.70230 2.22107
  11   7   3 7.63171 3.37889
 -12   8   3 2.57843 6.18862
 -11   8   3 4.58356 3.08984
 -10   8   3 15.1392 1.83819
  -9   8   3 40.3734 3.16449
  -8   8   3 14.2395 2.90614
  -7   8   3 1.44304 0.94402
  -6   8   3 44.5345 2.50764
  -5   8   3 20.7254 0.81431
  -4   8   3 31.0739 0.94451
  -3   8   3 27.7045 0.77726
  -2   8   3 21.4298 0.67558
  -1   8   3 142.594 2.32168
   0   8   3 116.709 2.40429
   1   8   3 35.8610 1.80773
   2   8   3 118.187 1.81452
   3   8   3 218.143 3.46700
   4   8   3 71.3458 1.55802
   5   8   3 71.7724 1.96634
   6   8   3 107.848 2.44010
   7   8   3 33.6002 2.32308
   8   8   3 33.1005 3.59440
   9   8   3 57.6192 2.91089
  10   8   3 10.4419 2.02980
  11   8   3 8.68765 3.09156
 -12   9   3 19.9143 7.30797
 -11   9   3 27.3818 3.26781
 -10   9   3 2.96970 1.83914
  -9   9   3 9.62834 2.20156
  -8   9   3 132.445 5.24028
  -7   9   3 10.3300 0.91706
  -6   9   3 4.38192 0.89315
  -5   9   3 73.8943 1.67908
  -4   9   3 320.563 4.97903
  -3   9   3 135.890 2.27997
  -2   9   3 21.1284 0.85109
  -1   9   3 174.450 3.56592
   0   9   3 144.541 2.89763
   1   9   3 939.500 13.4900
   2   9   3 78.0348 1.72527
   3   9   3 84.2354 1.89470
   4   9   3 4.23170 0.74950
   5   9   3 331.863 5.27147
   6   9   3 12.0885 1.55984
   7   9   3 2.62749 2.46433
   8   9   3 26.1170 3.90031
   9   9   3 14.1805 2.43740
  10   9   3 0.00000 2.09506
  11   9   3 4.91258 3.34937
 -12  10   3 28.6998 9.86304
 -11  10   3 7.07677 2.89923
 -10  10   3 36.8173 2.33483
  -9  10   3 42.1997 3.10266
  -8  10   3 70.3585 3.54293
  -7  10   3 103.751 3.54173
  -6  10   3 18.0290 1.01224
  -5  10   3 36.1328 1.04046
  -4  10   3 756.239 11.5602
  -3  10   3 54.8823 1.21205
  -2  10   3 97.0497 2.08984
  -1  10   3 17.4094 1.27586
   0  10   3 162.461 3.04685
   1  10   3 10.5560 0.95472
   2  10   3 278.222 4.28219
   3  10   3 360.174 5.39040
   4  10   3 107.120 1.95543
   5  10   3 0.00000 1.51007
   6  10   3 71.8787 2.04796
   7  10   3 105.944 3.64094
   8  10   3 0.44410 1.93047
   9  10   3 10.0578 2.56259
  10  10   3 2.08873 2.01657
  11  10   3 7.76881 4.72856
 -11  11   3 7.50892 2.75806
 -10  11   3 42.4515 2.60226
  -9  11   3 243.194 7.54171
  -8  11   3 155.918 6.16556
  -7  11   3 65.1074 2.54526
  -6  11   3 15.5421 0.82230
  -5  11   3 68.5604 3.92481
  -4  11   3 96.7865 2.11364
  -3  11   3 323.479 5.10109
  -2  11   3 99.7053 1.68809
  -1  11   3 439.140 6.97351
   0  11   3 77.8824 1.63488
   1  11   3 666.868 9.49165
   2  11   3 296.031 5.04797
   3  11   3 15.6937 0.97988
   4  11   3 129.761 2.67099
   5  11   3 28.0839 0.93052
   6  11   3 11.8195 0.87531
   7  11   3 10.4323 2.95667
   8  11   3 32.0783 2.49045
   9  11   3 2.35454 2.65314
  10  11   3 40.9464 3.06314
  11  11   3 3.47403 2.26733
 -11  12   3 26.1534 2.93432
 -10  12   3 27.7260 2.38210
  -9  12   3 48.2220 2.99326
  -8  12   3 269.708 10.5045
  -7  12   3 109.764 3.47508
  -6  12   3 21.3461 1.23748
  -5  12   3 50.2336 2.10329
  -4  12   3 121.280 2.48818
  -3  12   3 40.0357 0.96255
  -2  12   3 358.202 6.63285
  -1  12   3 738.401 10.6244
   0  12   3 408.928 7.49455
   1  12   3 25.9353 2.45338
   2  12   3 444.203 6.65731
   3  12   3 80.0111 1.86103
   4  12   3 6.20995 0.95649
   5  12   3 2.52985 1.32313
   6  12   3 1.29717 0.66133
   7  12   3 142.285 6.11037
   8  12   3 5.55583 4.89878
   9  12   3 11.5489 6.49600
  10  12   3 0.00000 3.91041
  11  12   3 23.1085 5.22319
 -11  13   3 7.23543 3.05251
 -10  13   3 37.8958 2.57495
  -9  13   3 59.2916 3.35366
  -8  13   3 8.54072 3.26374
  -7  13   3 8.81265 1.73651
  -6  13   3 10.1168 1.06475
  -5  13   3 13.0245 1.24728
  -4  13   3 159.539 2.69922
  -3  13   3 104.737 3.38309
  -2  13   3 119.382 2.36240
  -1  13   3 657.786 9.48308
   0  13   3 102.807 2.08507
   1  13   3 366.806 5.48467
   2  13   3 556.778 8.81680
   3  13   3 383.334 5.84969
   4  13   3 19.0672 1.35853
   5  13   3 53.0923 1.41884
   6  13   3 60.7936 2.57524
   7  13   3 13.8401 3.43917
   8  13   3 33.7284 5.96493
   9  13   3 9.81925 5.09293
  10  13   3 9.30409 3.86466
  11  13   3 13.9380 5.33494
 -11  14   3 0.00000 3.09426
 -10  14   3 40.4180 2.85895
  -9  14   3 7.28026 2.37783
  -8  14   3 19.5525 4.43376
  -7  14   3 4.51305 1.15851
  -6  14   3 10.5407 1.22857
  -5  14   3 9.91294 0.88216
  -4  14   3 39.1621 2.01331
  -3  14   3 67.9265 1.55557
  -2  14   3 39.1228 1.55253
  -1  14   3 91.6387 3.72263
   0  14   3 322.380 5.78939
   1  14   3 44.0878 2.21997
   2  14   3 45.6955 1.21432
   3  14   3 129.134 2.72950
   4  14   3 7.87096 1.01396
   5  14   3 0.98917 1.50319
   6  14   3 2.91065 1.10062
   7  14   3 11.1397 3.21995
   8  14   3 15.4137 8.11843
   9  14   3 36.7421 7.69577
  10  14   3 11.1872 3.96104
  11  14   3 4.85460 6.00566
 -11  15   3 0.00000 3.40313
 -10  15   3 2.45035 2.40876
  -9  15   3 12.4881 2.55722
  -8  15   3 31.8694 3.37710
  -7  15   3 61.4178 2.67525
  -6  15   3 19.6153 1.61219
  -5  15   3 19.8879 1.27884
  -4  15   3 9.16877 1.04721
  -3  15   3 53.7459 2.20020
  -2  15   3 65.9928 1.52129
  -1  15   3 23.2851 1.38072
   0  15   3 7.90915 0.76408
   1  15   3 146.456 2.53967
   2  15   3 11.8644 1.05155
   3  15   3 13.4561 1.34449
   4  15   3 3.39138 3.73326
   5  15   3 3.76074 1.00565
   6  15   3 25.5196 1.68643
   7  15   3 8.58010 1.11754
   8  15   3 4.86090 7.59346
   9  15   3 27.6168 4.98849
  10  15   3 28.1407 4.98089
 -11  16   3 8.52997 3.55898
 -10  16   3 8.85652 2.76523
  -9  16   3 39.9369 3.16626
  -8  16   3 287.954 15.6762
  -7  16   3 5.62642 1.42458
  -6  16   3 10.1493 1.32114
  -5  16   3 3.29822 0.89622
  -4  16   3 14.2188 2.50351
  -3  16   3 16.9207 1.14297
  -2  16   3 5.06247 1.10082
  -1  16   3 14.8139 1.13896
   0  16   3 8.47016 0.96552
   1  16   3 49.6525 1.40727
   2  16   3 2.22409 0.75487
   3  16   3 112.849 2.88076
   4  16   3 52.3193 1.62662
   5  16   3 111.805 2.56748
   6  16   3 55.1387 2.18399
   7  16   3 73.4126 3.04189
   8  16   3 15.9032 8.29282
   9  16   3 20.9908 4.74315
  10  16   3 4.48511 3.91040
 -10  17   3 0.00000 2.34250
  -9  17   3 25.7915 2.61389
  -8  17   3 19.3214 3.63570
  -7  17   3 111.470 5.01902
  -6  17   3 12.2670 1.19181
  -5  17   3 19.1554 1.17199
  -4  17   3 56.1983 1.70031
  -3  17   3 17.5354 1.50056
  -2  17   3 61.2763 1.64362
  -1  17   3 103.521 2.01773
   0  17   3 38.5031 1.20886
   1  17   3 41.7766 1.76554
   2  17   3 155.591 3.18521
   3  17   3 98.5904 2.76480
   4  17   3 82.6313 2.68226
   5  17   3 3.11633 1.39924
   6  17   3 255.315 5.49419
   7  17   3 11.3151 1.51735
   9  17   3 4.44864 3.82867
  10  17   3 20.0426 5.22636
 -10  18   3 67.9984 3.33324
  -9  18   3 11.0948 3.38452
  -8  18   3 19.3479 3.44936
  -7  18   3 13.1272 2.23720
  -6  18   3 32.3051 1.48823
  -5  18   3 12.8558 1.93758
  -4  18   3 0.90943 2.53244
  -3  18   3 269.073 5.59399
  -2  18   3 22.8897 1.32389
  -1  18   3 12.7074 1.11068
   0  18   3 278.630 5.46020
   1  18   3 68.5666 2.11810
   2  18   3 126.099 2.55842
   3  18   3 110.691 3.72324
   4  18   3 67.3537 1.68369
   5  18   3 180.134 3.57072
   6  18   3 5.16941 1.44434
   7  18   3 34.5783 2.52680
   8  18   3 25.1021 6.22335
   9  18   3 32.0177 4.26609
  10  18   3 23.0128 7.10327
 -10  19   3 20.4497 3.13478
  -9  19   3 22.2167 3.38225
  -8  19   3 30.6670 4.68700
  -7  19   3 43.3609 2.83789
  -6  19   3 137.711 3.27141
  -5  19   3 52.2593 2.49754
  -4  19   3 134.454 2.97266
  -3  19   3 9.98580 1.99051
  -2  19   3 62.2594 2.77359
  -1  19   3 226.562 3.93747
   0  19   3 220.853 4.55715
   1  19   3 195.860 3.17489
   2  19   3 14.3984 1.56497
   3  19   3 110.809 3.49125
   4  19   3 88.9032 2.27673
   5  19   3 141.164 2.98163
   6  19   3 139.016 3.69093
   7  19   3 5.31469 1.81494
   8  19   3 25.3378 8.96294
   9  19   3 7.26919 3.72578
 -10  20   3 15.4365 3.29898
  -9  20   3 60.3769 5.17446
  -8  20   3 33.0836 4.93499
  -7  20   3 69.4044 3.89067
  -6  20   3 11.6458 1.82527
  -5  20   3 181.772 4.32360
  -4  20   3 0.00000 3.01147
  -3  20   3 168.477 4.42280
  -2  20   3 27.7618 2.47953
  -1  20   3 305.186 6.41224
   0  20   3 235.264 4.97302
   1  20   3 0.00000 2.70345
   2  20   3 69.8312 2.20901
   3  20   3 54.1796 2.80710
   4  20   3 134.220 3.38666
   5  20   3 26.4117 1.69813
   6  20   3 6.89351 1.80987
   7  20   3 4.67049 2.11297
   8  20   3 19.3264 3.02846
   9  20   3 54.2528 5.01511
  -9  21   3 2.79114 2.67673
  -8  21   3 2.63928 3.74004
  -7  21   3 9.52594 2.49866
  -6  21   3 7.54888 1.75797
  -5  21   3 55.8340 2.21339
  -4  21   3 150.626 4.42237
  -3  21   3 56.6097 3.36806
  -2  21   3 26.5676 1.84153
  -1  21   3 2.49088 1.67655
   0  21   3 18.8777 1.25086
   1  21   3 15.4738 1.43777
   2  21   3 35.5418 1.92900
   3  21   3 152.971 4.77329
   4  21   3 10.1373 1.42279
   5  21   3 0.00000 1.53820
   6  21   3 0.00000 1.80297
   7  21   3 11.4866 2.44762
   8  21   3 2.83942 3.10001
   9  21   3 24.7298 7.11091
  -9  22   3 1.18149 2.81441
  -8  22   3 15.0930 4.81272
  -7  22   3 5.09237 2.68919
  -6  22   3 19.5139 2.38605
  -5  22   3 0.00000 1.57467
  -4  22   3 4.47195 4.10483
  -3  22   3 65.9298 3.51775
  -2  22   3 12.2444 1.95376
  -1  22   3 5.86351 1.67089
   0  22   3 3.75776 1.09545
   1  22   3 38.0683 2.33760
   2  22   3 46.4880 1.82614
   3  22   3 239.967 6.05161
   4  22   3 8.75440 1.74400
   5  22   3 46.5102 2.00777
   6  22   3 11.7692 2.17775
   7  22   3 6.66243 4.00957
   8  22   3 9.93645 6.09307
   9  22   3 32.5630 5.54861
  -9  23   3 0.00000 3.51710
  -8  23   3 8.52161 4.84172
  -7  23   3 8.28790 3.21444
  -6  23   3 13.5668 2.46970
  -5  23   3 20.4947 2.17482
  -4  23   3 15.4488 2.54070
  -3  23   3 10.1192 3.12970
  -2  23   3 22.7897 2.25521
  -1  23   3 119.237 3.25726
   0  23   3 132.880 3.45374
   1  23   3 7.45365 1.46088
   2  23   3 14.4316 1.60477
   3  23   3 0.88025 1.90773
   4  23   3 106.082 3.33711
   5  23   3 33.9646 2.63694
   6  23   3 4.97596 2.10667
   7  23   3 1.23323 3.84536
   8  23   3 3.27963 3.04636
  -8  24   3 8.97748 7.59065
  -7  24   3 7.16268 3.95089
  -6  24   3 7.24232 2.60113
  -5  24   3 1.33751 1.76384
  -4  24   3 29.7530 2.33111
  -3  24   3 2.18581 4.90759
  -2  24   3 148.638 5.90094
  -1  24   3 121.465 3.22120
   0  24   3 14.5088 1.45101
   1  24   3 50.2157 2.35829
   2  24   3 9.30604 1.46322
   3  24   3 54.8083 2.39847
   4  24   3 6.70798 2.42424
   5  24   3 65.5744 2.58600
   6  24   3 3.16779 2.29136
   7  24   3 3.42600 4.02448
   8  24   3 22.8725 4.47812
  -8  25   3 26.3147 5.13967
  -7  25   3 37.3229 5.97035
  -6  25   3 9.51017 2.65032
  -5  25   3 4.70690 2.16719
  -4  25   3 57.5009 2.95226
  -3  25   3 12.5878 3.12273
  -2  25   3 44.3136 2.47981
  -1  25   3 68.5195 3.11161
   0  25   3 6.70556 1.79457
   1  25   3 13.4787 1.34230
   2  25   3 16.7053 1.42366
   3  25   3 17.1890 1.65363
   4  25   3 199.609 5.91006
   5  25   3 1.61015 3.64345
   6  25   3 24.2162 2.95730
   7  25   3 20.5078 6.17214
   8  25   3 12.8500 5.43016
  -7  26   3 16.7086 5.38463
  -6  26   3 61.6506 3.50733
  -5  26   3 36.3415 3.30015
  -4  26   3 16.3923 2.54356
  -3  26   3 10.3882 3.45182
  -2  26   3 115.892 4.24782
  -1  26   3 110.939 3.43734
   0  26   3 52.0882 2.59752
   1  26   3 39.6271 2.81429
   2  26   3 39.3845 3.12724
   3  26   3 22.7586 3.24904
   4  26   3 1.26727 2.63162
   5  26   3 110.008 4.33294
   6  26   3 20.7033 2.86828
   7  26   3 30.6434 4.88337
  -7  27   3 18.5990 6.09852
  -6  27   3 21.7913 3.09447
  -5  27   3 18.4003 3.26208
  -4  27   3 44.9648 3.59256
  -3  27   3 85.9118 5.91072
  -2  27   3 10.0151 3.16017
  -1  27   3 68.8511 3.71820
   0  27   3 29.3092 2.26616
   1  27   3 85.5361 3.88328
   2  27   3 34.0184 3.93331
   3  27   3 12.4337 4.30400
   4  27   3 51.2280 3.85440
   5  27   3 29.6620 3.18991
   6  27   3 24.4967 3.69046
   7  27   3 11.6489 4.50303
  -6  28   3 5.17510 3.21207
  -5  28   3 0.00000 3.61575
  -4  28   3 10.3919 4.67150
  -3  28   3 6.50754 4.83973
  -2  28   3 14.7844 4.56573
  -1  28   3 0.00000 3.84046
   0  28   3 27.2221 2.84979
   1  28   3 11.4694 2.95213
   2  28   3 16.7805 4.28605
   3  28   3 8.64489 5.52300
   4  28   3 1.71370 3.42225
   5  28   3 0.00000 3.93753
   6  28   3 3.82038 3.40524
  -6  29   3 2.94779 3.67187
  -5  29   3 4.18202 3.97070
  -4  29   3 1.84702 3.46862
  -3  29   3 0.00000 8.55974
  -2  29   3 6.48203 4.12519
  -1  29   3 0.00000 3.25428
   0  29   3 7.07024 2.88652
   1  29   3 0.00000 3.05712
   2  29   3 17.6053 4.70545
   3  29   3 0.00000 7.02487
   4  29   3 26.4129 5.40577
   5  29   3 1.29059 3.94079
  -5  30   3 2.03141 3.63627
  -4  30   3 8.19133 3.95278
  -3  30   3 6.50747 5.35316
  -2  30   3 8.24510 4.53964
  -1  30   3 2.52474 3.66407
   0  30   3 0.91585 3.57572
   1  30   3 12.8373 3.57055
   2  30   3 19.1304 4.77944
   3  30   3 52.2214 6.55951
   4  30   3 3.84761 3.92328
   5  30   3 0.00000 4.76976
  -4  31   3 8.30884 5.78773
  -3  31   3 22.6499 6.00864
  -2  31   3 3.65009 4.69099
  -1  31   3 14.1235 3.64818
   0  31   3 12.8563 3.89537
   1  31   3 46.2968 5.36973
   2  31   3 34.9392 4.74225
   3  31   3 0.00000 5.78260
   4  31   3 1.06083 4.20696
  -3  32   3 46.8490 6.78283
  -2  32   3 23.0557 6.43877
  -1  32   3 2.76302 4.61361
   0  32   3 30.1475 4.57418
   1  32   3 25.8507 4.25096
   2  32   3 44.3406 5.43085
   3  32   3 16.3122 6.76180
  -2  33   3 6.93996 6.36391
  -1  33   3 31.5394 5.66807
   0  33   3 32.0751 4.82210
   1  33   3 16.1075 4.60204
 -12   0   4 15.2696 7.88926
 -11   0   4 14.4833 4.28429
 -10   0   4 0.55735 1.70683
  -9   0   4 282.880 7.44278
  -8   0   4 1284.94 53.2605
  -7   0   4 2113.58 50.9771
  -6   0   4 16.6969 1.57331
  -5   0   4 485.996 11.6878
  -4   0   4 1044.62 20.1581
  -3   0   4 937.669 19.4955
  -2   0   4 604.701 10.9500
  -1   0   4 73.0712 1.54836
   0   0   4 3086.61 73.7365
   1   0   4 24.6344 0.74567
   2   0   4 138.670 2.98786
   3   0   4 139.761 3.21547
   4   0   4 631.429 11.7231
   5   0   4 96.9603 2.57017
   6   0   4 10.6567 1.29979
   7   0   4 52.5367 2.50783
   8   0   4 49.3758 4.08257
   9   0   4 25.4127 1.86191
  10   0   4 15.7843 3.51230
  11   0   4 25.0811 4.35550
  12   0   4 17.6903 8.54386
 -12   1   4 19.6621 5.26299
 -11   1   4 8.55602 3.20700
 -10   1   4 48.3478 1.80792
  -9   1   4 149.959 3.46016
  -8   1   4 1311.11 32.9207
  -7   1   4 366.981 7.12138
  -6   1   4 179.410 4.48621
  -5   1   4 233.528 3.70034
  -4   1   4 659.268 9.47000
  -3   1   4 1485.73 22.3391
  -2   1   4 5.72790 0.36261
  -1   1   4 35.0297 2.35706
   0   1   4 1926.32 32.1988
   1   1   4 642.193 9.54484
   2   1   4 24.0836 0.56561
   3   1   4 16.3489 0.52960
   4   1   4 22.1038 0.80317
   5   1   4 14.6493 2.06180
   6   1   4 378.012 5.82485
   7   1   4 1.82637 1.16426
   8   1   4 25.2084 2.38803
   9   1   4 14.6854 2.65180
  10   1   4 28.4847 2.43407
  11   1   4 5.81999 3.05985
  12   1   4 49.7502 6.14686
 -12   2   4 18.4613 5.73895
 -11   2   4 13.7085 3.16049
 -10   2   4 12.1444 1.41383
  -9   2   4 62.7130 1.94150
  -8   2   4 60.3972 3.04593
  -7   2   4 162.362 3.32306
  -6   2   4 111.560 3.76829
  -5   2   4 68.8302 2.07908
  -4   2   4 240.238 5.03651
  -3   2   4 122.696 1.91350
  -2   2   4 1891.84 26.5758
  -1   2   4 87.3742 3.63544
   0   2   4 1848.26 30.9188
   1   2   4 247.127 3.76668
   2   2   4 5.39393 0.34551
   3   2   4 69.6510 1.12337
   4   2   4 33.5781 2.29253
   5   2   4 94.5616 1.55756
   6   2   4 9.03960 1.55362
   7   2   4 110.473 2.49984
   8   2   4 2.60298 0.88394
   9   2   4 6.57949 1.93734
  10   2   4 6.32253 2.16232
  11   2   4 28.8606 3.09859
  12   2   4 7.09238 6.63200
 -12   3   4 7.74942 5.08570
 -11   3   4 2.95310 3.30742
 -10   3   4 7.61035 1.33401
  -9   3   4 1.24375 1.76694
  -8   3   4 58.0089 1.93486
  -7   3   4 101.853 2.33053
  -6   3   4 17.5984 0.93640
  -5   3   4 209.758 3.56535
  -4   3   4 78.0934 2.24759
  -3   3   4 1533.04 19.8618
  -2   3   4 18.5708 0.63314
  -1   3   4 35.4540 0.81611
   0   3   4 0.67634 0.24906
   1   3   4 2.80397 0.40900
   2   3   4 142.316 2.08202
   3   3   4 160.010 2.30571
   4   3   4 240.634 3.82454
   5   3   4 1.05133 0.56870
   6   3   4 13.6885 1.59068
   7   3   4 15.1840 1.84106
   8   3   4 8.03831 3.72005
   9   3   4 10.1828 2.97497
  10   3   4 41.3104 2.38766
  11   3   4 6.50082 3.06371
  12   3   4 0.00000 8.90042
 -12   4   4 5.12553 5.44502
 -11   4   4 3.86016 2.81139
 -10   4   4 1.51517 1.29797
  -9   4   4 117.102 3.09972
  -8   4   4 208.919 5.78353
  -7   4   4 24.6894 1.17693
  -6   4   4 5.97817 0.72230
  -5   4   4 19.5576 0.67582
  -4   4   4 205.463 3.49395
  -3   4   4 544.399 7.08176
  -2   4   4 40.4880 0.72627
  -1   4   4 194.567 3.76475
   0   4   4 2496.05 45.8613
   1   4   4 48.6567 1.03555
   2   4   4 344.396 5.30381
   3   4   4 5.32192 0.49079
   4   4   4 69.5972 2.14178
   5   4   4 1.42386 0.61732
   6   4   4 0.05206 0.93242
   7   4   4 18.1781 1.79317
   8   4   4 14.5268 4.57649
   9   4   4 9.33413 2.13389
  10   4   4 33.1812 2.47452
  11   4   4 7.64269 2.87437
 -12   5   4 7.65218 5.52195
 -11   5   4 4.55732 2.73872
 -10   5   4 5.54344 1.43299
  -9   5   4 43.5494 1.88139
  -8   5   4 2.86830 1.64775
  -7   5   4 58.4018 1.76288
  -6   5   4 5.69889 0.69330
  -5   5   4 106.613 3.44337
  -4   5   4 66.4460 1.55856
  -3   5   4 509.181 6.55336
  -2   5   4 120.083 1.86890
  -1   5   4 944.323 12.3098
   0   5   4 479.640 8.53376
   1   5   4 346.381 4.98453
   2   5   4 1.76491 0.46377
   3   5   4 12.7829 0.56908
   4   5   4 22.7749 1.70259
   5   5   4 8.62895 0.67500
   6   5   4 18.9211 1.31894
   7   5   4 10.3856 2.27451
   8   5   4 0.24010 3.53037
   9   5   4 54.9171 2.64436
  10   5   4 5.71838 2.54539
  11   5   4 15.6158 3.08166
 -12   6   4 13.0207 5.57011
 -11   6   4 4.12491 2.59360
 -10   6   4 23.9334 1.95285
  -9   6   4 44.1879 2.00746
  -8   6   4 7.34360 1.87140
  -7   6   4 2.80610 1.36189
  -6   6   4 72.0524 1.53285
  -5   6   4 6.40238 0.78476
  -4   6   4 113.341 3.36799
  -3   6   4 31.0440 1.16994
  -2   6   4 861.732 12.3853
  -1   6   4 111.566 1.94084
   0   6   4 434.825 7.47887
   1   6   4 174.918 3.98932
   2   6   4 2.26746 0.50075
   3   6   4 112.001 2.32813
   4   6   4 75.1195 2.69193
   5   6   4 558.368 8.64201
   6   6   4 13.1204 0.92089
   7   6   4 54.7443 3.02771
   8   6   4 13.0572 5.22834
   9   6   4 5.07167 1.99572
  10   6   4 7.61052 2.49026
  11   6   4 55.2820 3.34263
 -12   7   4 14.4031 7.07375
 -11   7   4 16.4179 2.73642
 -10   7   4 87.3305 3.10478
  -9   7   4 6.52775 1.93815
  -8   7   4 10.3364 1.77419
  -7   7   4 19.8235 1.61164
  -6   7   4 36.2762 1.16246
  -5   7   4 32.4983 0.98022
  -4   7   4 62.4996 1.58903
  -3   7   4 7.49538 0.81692
  -2   7   4 194.314 2.70033
  -1   7   4 3.28794 0.48705
   0   7   4 2034.34 37.3900
   1   7   4 225.563 4.21116
   2   7   4 1054.44 15.5448
   3   7   4 1.30480 0.56652
   4   7   4 497.796 8.05628
   5   7   4 70.6631 1.88052
   6   7   4 107.229 2.21897
   7   7   4 12.6771 2.83755
   8   7   4 83.4042 4.85453
   9   7   4 32.0468 2.53778
  10   7   4 15.7731 2.18000
  11   7   4 6.53432 2.85992
 -12   8   4 18.3359 5.61435
 -11   8   4 13.5790 2.73180
 -10   8   4 2.92092 1.88098
  -9   8   4 47.4709 2.72853
  -8   8   4 3.99086 1.59822
  -7   8   4 9.58910 1.27357
  -6   8   4 177.497 3.18716
  -5   8   4 134.675 2.13768
  -4   8   4 164.440 2.83404
  -3   8   4 213.692 3.00004
  -2   8   4 251.772 3.41397
  -1   8   4 258.040 3.92366
   0   8   4 45.1880 1.05654
   1   8   4 272.777 4.62376
   2   8   4 33.8285 0.87114
   3   8   4 69.1638 1.65721
   4   8   4 44.9215 2.44615
   5   8   4 326.655 6.20118
   6   8   4 3.98074 1.00682
   7   8   4 5.16003 1.81069
   8   8   4 58.4074 4.74902
   9   8   4 90.4489 3.56509
  10   8   4 7.64121 2.46901
  11   8   4 48.4704 3.88083
 -12   9   4 22.8178 5.83942
 -11   9   4 19.3741 2.89618
 -10   9   4 0.80035 2.19287
  -9   9   4 15.3774 2.15481
  -8   9   4 92.6053 3.36218
  -7   9   4 15.1094 1.23259
  -6   9   4 108.348 1.92083
  -5   9   4 125.020 2.11407
  -4   9   4 36.3359 1.09599
  -3   9   4 177.174 2.65609
  -2   9   4 702.091 10.3826
  -1   9   4 191.506 6.12775
   0   9   4 477.403 8.50461
   1   9   4 9.67364 0.78972
   2   9   4 39.3782 1.26789
   3   9   4 18.7150 1.02438
   4   9   4 60.7516 1.63444
   5   9   4 151.278 2.91405
   6   9   4 12.8480 1.48739
   7   9   4 3.74334 1.39843
   8   9   4 69.0124 6.33304
   9   9   4 43.4343 2.98965
  10   9   4 0.79211 2.03053
  11   9   4 4.00063 3.59530
 -12  10   4 7.45670 15.0516
 -11  10   4 0.00000 3.35370
 -10  10   4 3.25526 1.93741
  -9  10   4 79.2060 3.39060
  -8  10   4 25.8839 2.66519
  -7  10   4 11.5910 1.37899
  -6  10   4 29.0734 1.37840
  -5  10   4 136.322 2.25120
  -4  10   4 102.184 3.04742
  -3  10   4 3.02677 0.62428
  -2  10   4 32.3128 1.09030
  -1  10   4 99.3038 1.61383
   0  10   4 95.6688 1.83553
   1  10   4 40.7996 1.09926
   2  10   4 3.17836 0.57747
   3  10   4 291.909 4.81638
   4  10   4 19.2194 1.25717
   5  10   4 40.1090 1.29938
   6  10   4 29.0834 1.79284
   7  10   4 44.8985 3.29825
   8  10   4 3.09776 1.50641
   9  10   4 29.9330 2.86959
  10  10   4 3.15026 2.34490
  11  10   4 21.9524 2.67353
 -11  11   4 5.04586 3.48408
 -10  11   4 1.25823 2.02516
  -9  11   4 48.5147 3.88713
  -8  11   4 97.3006 4.45286
  -7  11   4 37.5674 1.59019
  -6  11   4 8.02398 0.87575
  -5  11   4 22.8945 1.47318
  -4  11   4 15.3267 1.20115
  -3  11   4 32.4903 1.28211
  -2  11   4 33.8816 0.86829
  -1  11   4 39.2154 3.50410
   0  11   4 3.43412 0.50275
   1  11   4 137.985 2.81914
   2  11   4 37.0895 1.18230
   3  11   4 44.6959 1.17448
   4  11   4 4.49356 1.47349
   5  11   4 0.00000 0.57629
   6  11   4 2.68650 1.15528
   7  11   4 12.6249 2.86201
   8  11   4 12.1236 5.87400
   9  11   4 8.92547 3.96144
  10  11   4 16.1507 3.19509
  11  11   4 23.8272 8.22551
 -11  12   4 19.1026 3.49892
 -10  12   4 4.40079 1.95983
  -9  12   4 0.00000 2.15712
  -8  12   4 123.063 5.30699
  -7  12   4 21.9784 1.44973
  -6  12   4 53.8071 2.67272
  -5  12   4 61.8832 1.57624
  -4  12   4 58.8959 3.13145
  -3  12   4 5.45096 0.74972
  -2  12   4 59.7078 1.32306
  -1  12   4 322.162 4.69463
   0  12   4 285.556 5.02646
   1  12   4 399.930 9.96925
   2  12   4 34.9849 1.11543
   3  12   4 5.62221 1.16157
   4  12   4 9.81466 0.88689
   5  12   4 155.899 2.66503
   6  12   4 1.08918 1.31143
   7  12   4 47.4970 3.84678
   9  12   4 76.2221 5.59435
  10  12   4 3.69323 3.64473
  11  12   4 0.00000 5.74852
 -11  13   4 6.87363 3.04343
 -10  13   4 6.29080 2.56835
  -9  13   4 45.4760 3.38696
  -8  13   4 40.2293 3.21646
  -7  13   4 30.5492 1.41746
  -6  13   4 150.820 2.74597
  -5  13   4 24.8638 1.23388
  -4  13   4 101.949 2.43475
  -3  13   4 104.707 3.21207
  -2  13   4 304.692 5.21547
  -1  13   4 104.556 3.48407
   0  13   4 74.1924 1.56993
   1  13   4 23.7681 1.94393
   2  13   4 312.412 5.37061
   3  13   4 24.6747 1.36528
   4  13   4 223.311 4.48933
   5  13   4 25.5657 1.28724
   6  13   4 53.0897 2.47431
   7  13   4 4.74151 3.10519
   9  13   4 24.0355 4.78869
  10  13   4 17.3012 3.91152
  11  13   4 8.60996 3.66534
 -11  14   4 34.7429 3.37526
 -10  14   4 7.25672 2.32659
  -9  14   4 66.5195 3.16666
  -8  14   4 39.5485 3.09731
  -7  14   4 51.8053 2.17604
  -6  14   4 137.598 3.76335
  -5  14   4 28.1205 0.97057
  -4  14   4 11.7378 1.03637
  -3  14   4 251.434 4.22265
  -2  14   4 90.6739 2.78679
  -1  14   4 239.670 3.88201
   0  14   4 132.798 2.61936
   1  14   4 67.7611 3.89719
   2  14   4 26.1726 1.31523
   3  14   4 80.6824 2.92562
   4  14   4 6.74073 0.96262
   5  14   4 0.00000 1.01881
   6  14   4 7.48124 0.86795
   7  14   4 192.934 7.37467
   8  14   4 43.5183 9.56506
   9  14   4 69.9663 6.24800
  10  14   4 11.2142 4.10362
 -11  15   4 3.03631 3.13750
 -10  15   4 51.1211 3.40628
  -9  15   4 46.5643 3.06819
  -8  15   4 3.71587 3.41829
  -7  15   4 102.560 3.53351
  -6  15   4 42.6048 1.56497
  -5  15   4 0.00000 3.69945
  -4  15   4 109.472 2.93022
  -3  15   4 65.5276 2.31027
  -2  15   4 318.463 5.18731
  -1  15   4 42.9163 1.77301
   0  15   4 412.718 7.21537
   1  15   4 223.811 3.43849
   2  15   4 44.8032 1.76487
   3  15   4 290.729 5.15728
   4  15   4 112.013 2.16963
   5  15   4 109.140 2.37274
   6  15   4 65.2064 2.09895
   7  15   4 0.00000 2.05480
   8  15   4 93.3169 11.2350
   9  15   4 2.54760 4.77561
  10  15   4 8.07284 4.11928
 -11  16   4 8.42194 3.23923
 -10  16   4 21.2261 2.49858
  -9  16   4 15.0840 3.06710
  -8  16   4 95.4716 5.50422
  -7  16   4 4.35346 1.58022
  -6  16   4 89.8158 2.09751
  -5  16   4 8.91751 0.98663
  -4  16   4 40.8208 3.05460
  -3  16   4 59.1928 1.71863
  -2  16   4 1.24318 0.89978
  -1  16   4 46.1369 1.40594
   0  16   4 242.394 4.57432
   1  16   4 183.513 3.22100
   2  16   4 22.7527 1.45859
   3  16   4 17.5994 1.90144
   4  16   4 52.2452 1.82343
   5  16   4 73.7545 2.27673
   6  16   4 0.00000 1.64176
   7  16   4 33.9143 2.76854
   8  16   4 3.11741 8.45305
   9  16   4 19.6873 7.44117
  10  16   4 4.41459 4.60424
 -10  17   4 14.3512 2.51340
  -9  17   4 0.53937 2.92469
  -8  17   4 14.6880 3.48003
  -7  17   4 23.6210 2.63621
  -6  17   4 38.0596 1.70957
  -5  17   4 2.43385 1.10987
  -4  17   4 24.7663 1.30673
  -3  17   4 58.1905 2.32352
  -2  17   4 5.57864 1.11728
  -1  17   4 120.879 2.32379
   0  17   4 119.337 2.69385
   1  17   4 17.9432 1.59899
   2  17   4 7.43740 1.18559
   3  17   4 70.9603 2.09851
   4  17   4 27.5653 2.46329
   5  17   4 65.4118 1.82802
   6  17   4 19.1065 1.86932
   7  17   4 0.00000 2.58122
   8  17   4 10.5187 7.23597
   9  17   4 0.00000 4.27141
  10  17   4 6.16936 5.38930
 -10  18   4 3.37391 2.65204
  -9  18   4 0.00000 2.62672
  -8  18   4 5.23090 2.37226
  -7  18   4 6.18820 2.07222
  -6  18   4 38.4956 1.76804
  -5  18   4 36.7581 1.58116
  -4  18   4 35.2573 1.84689
  -3  18   4 24.5255 1.95179
  -2  18   4 3.63820 1.27716
  -1  18   4 149.085 2.69517
   0  18   4 143.751 3.22128
   1  18   4 16.0061 3.05662
   2  18   4 11.5862 1.20082
   3  18   4 8.05883 1.85046
   4  18   4 50.2199 1.68616
   5  18   4 30.1777 1.61468
   6  18   4 0.94081 1.42152
   7  18   4 11.8489 1.76885
   8  18   4 32.7764 5.90448
   9  18   4 13.8735 4.65976
  10  18   4 6.58930 4.95598
 -10  19   4 4.15808 2.71005
  -9  19   4 21.5806 3.36279
  -8  19   4 18.2977 3.33958
  -7  19   4 26.8197 2.49410
  -6  19   4 99.6973 2.69025
  -5  19   4 21.8155 1.37827
  -4  19   4 5.89062 1.46490
  -3  19   4 40.7825 2.07213
  -2  19   4 22.1929 1.54857
  -1  19   4 6.59998 1.63419
   0  19   4 7.07364 0.93657
   1  19   4 33.3346 1.23723
   2  19   4 58.0482 1.97307
   3  19   4 7.96020 1.70760
   4  19   4 36.8582 2.34463
   5  19   4 4.98131 1.39330
   6  19   4 2.25002 2.31591
   7  19   4 13.8852 1.96331
   8  19   4 5.48288 5.31551
   9  19   4 9.48004 5.68102
 -10  20   4 1.48476 3.00738
  -9  20   4 29.6714 4.11225
  -8  20   4 63.0265 4.29577
  -7  20   4 20.5552 2.71220
  -6  20   4 66.6722 2.55289
  -5  20   4 118.890 2.74707
  -4  20   4 141.449 4.23086
  -3  20   4 54.6671 2.61610
  -2  20   4 45.0000 1.91981
  -1  20   4 269.952 4.36024
   0  20   4 17.2742 1.39640
   1  20   4 8.58380 1.71352
   2  20   4 7.71332 1.42931
   3  20   4 7.18938 1.95021
   4  20   4 49.4106 1.99812
   5  20   4 182.671 3.78016
   6  20   4 34.9485 2.57954
   7  20   4 6.21065 1.98208
   8  20   4 2.57782 5.70532
   9  20   4 12.5723 4.47016
  -9  21   4 10.5415 2.70709
  -8  21   4 16.0442 4.69137
  -7  21   4 13.9167 2.67773
  -6  21   4 63.8696 2.19318
  -5  21   4 184.509 5.45759
  -4  21   4 265.509 6.94726
  -3  21   4 57.9511 3.54303
  -2  21   4 393.805 8.33817
  -1  21   4 42.4696 1.55309
   0  21   4 153.652 4.24759
   1  21   4 41.9761 1.54471
   2  21   4 91.7136 2.81361
   3  21   4 10.4493 3.27639
   4  21   4 1.64345 1.38057
   5  21   4 43.2981 1.85107
   6  21   4 4.09300 2.06161
   7  21   4 9.89162 3.36549
   8  21   4 21.4503 6.24700
   9  21   4 13.1566 4.57678
  -9  22   4 12.9961 3.21308
  -8  22   4 89.9325 6.82373
  -7  22   4 35.3759 3.64455
  -6  22   4 33.1956 2.27323
  -5  22   4 53.6979 1.71839
  -4  22   4 181.509 7.40523
  -3  22   4 116.584 4.49938
  -2  22   4 9.16066 1.81856
  -1  22   4 140.016 3.12565
   0  22   4 22.4707 1.69679
   1  22   4 21.9975 2.34721
   2  22   4 22.2596 1.86517
   3  22   4 5.68487 2.70245
   4  22   4 0.44721 2.87236
   5  22   4 0.02407 1.77034
   6  22   4 10.2518 2.05331
   7  22   4 25.1612 3.74657
   8  22   4 6.21498 6.22251
   9  22   4 69.5172 12.1405
  -9  23   4 45.9766 5.87701
  -8  23   4 54.1777 6.95854
  -7  23   4 5.13594 2.91328
  -6  23   4 14.8111 2.23324
  -5  23   4 46.1341 3.06672
  -4  23   4 3.99332 2.08484
  -3  23   4 79.6961 6.41562
  -2  23   4 208.916 5.49186
  -1  23   4 36.3306 1.61515
   0  23   4 6.57226 1.44818
   1  23   4 5.57482 1.14482
   2  23   4 39.0411 2.05484
   3  23   4 0.84256 2.87954
   4  23   4 9.12424 2.14280
   5  23   4 2.49523 2.00267
   6  23   4 72.7117 3.18250
   7  23   4 2.94411 4.43272
   8  23   4 42.1161 4.16543
  -8  24   4 15.0340 5.36104
  -7  24   4 42.5491 4.49375
  -6  24   4 35.9572 3.26405
  -5  24   4 9.58576 1.85140
  -4  24   4 19.2885 2.23373
  -3  24   4 143.956 6.98761
  -2  24   4 26.2098 2.85398
  -1  24   4 110.781 3.00073
   0  24   4 1.68035 1.61646
   1  24   4 25.4063 2.11935
   2  24   4 9.36421 1.69182
   3  24   4 6.19387 2.77936
   4  24   4 68.1365 3.11246
   5  24   4 1.25544 2.15299
   6  24   4 0.45836 2.20767
   7  24   4 91.8805 5.69468
   8  24   4 6.41611 3.96265
  -8  25   4 22.3626 8.74345
  -7  25   4 12.5166 4.14628
  -6  25   4 47.9185 3.21611
  -5  25   4 13.6573 2.52974
  -4  25   4 10.4950 2.63007
  -3  25   4 7.55419 3.69621
  -2  25   4 35.6895 2.47036
  -1  25   4 35.2248 1.87907
   0  25   4 28.3284 2.04173
   1  25   4 6.51300 1.84244
   2  25   4 7.99961 1.60760
   3  25   4 11.7822 2.27431
   4  25   4 17.6317 2.78243
   5  25   4 23.4315 3.13274
   6  25   4 16.9288 2.87217
   7  25   4 14.0990 5.06884
  -7  26   4 3.34230 5.90897
  -6  26   4 8.62855 2.65480
  -5  26   4 9.18441 2.70213
  -4  26   4 7.32320 2.98415
  -3  26   4 2.04855 3.41146
  -2  26   4 9.41777 2.72407
  -1  26   4 3.08484 1.73157
   0  26   4 2.99474 1.62846
   1  26   4 20.0656 1.64508
   2  26   4 4.82534 1.72309
   3  26   4 16.4496 2.10833
   4  26   4 0.28314 2.91511
   5  26   4 0.00000 2.90962
   6  26   4 9.75194 2.87096
   7  26   4 14.9130 4.96354
  -7  27   4 8.16314 7.17796
  -6  27   4 7.59423 2.91330
  -5  27   4 62.6332 4.21082
  -4  27   4 21.4183 3.31818
  -3  27   4 43.0336 4.69190
  -2  27   4 11.9957 3.69218
  -1  27   4 0.56534 3.11313
   0  27   4 9.21397 2.07975
   1  27   4 2.34849 1.75507
   2  27   4 30.7269 4.13335
   3  27   4 4.52285 4.22296
   4  27   4 26.2571 3.37863
   5  27   4 0.84783 3.07109
   6  27   4 19.7155 3.62244
  -6  28   4 20.2380 3.29232
  -5  28   4 14.0829 3.30440
  -4  28   4 51.9542 3.97273
  -3  28   4 31.8940 5.66964
  -2  28   4 4.23900 3.20626
  -1  28   4 19.9187 3.10179
   0  28   4 9.54327 2.70677
   1  28   4 65.8832 4.29407
   2  28   4 1.18846 4.46026
   3  28   4 64.7097 7.13546
   4  28   4 13.4895 3.61630
   5  28   4 20.6241 4.58992
   6  28   4 4.72219 3.38254
  -6  29   4 34.7812 4.24602
  -5  29   4 2.54360 3.41660
  -4  29   4 51.9170 5.46387
  -3  29   4 4.49387 5.09247
  -2  29   4 79.3231 5.40817
  -1  29   4 23.6110 3.87757
   0  29   4 62.7442 4.25806
   1  29   4 2.42245 2.85251
   2  29   4 168.872 10.2942
   3  29   4 23.5077 5.03558
   4  29   4 33.2360 4.22182
   5  29   4 34.9473 4.40659
  -5  30   4 54.6282 4.45806
  -4  30   4 20.5382 4.68637
  -3  30   4 10.9103 5.81442
  -2  30   4 15.0703 4.51480
  -1  30   4 62.5587 4.94640
   0  30   4 2.54990 3.61122
   1  30   4 57.4437 4.50107
   2  30   4 5.98669 4.64884
   3  30   4 25.6757 6.23031
   4  30   4 0.44964 4.24628
   5  30   4 24.7795 4.55127
  -4  31   4 25.7109 5.38283
  -3  31   4 26.0137 5.46961
  -2  31   4 10.2345 5.83325
  -1  31   4 13.4112 5.20975
   0  31   4 30.1920 4.36614
   1  31   4 11.2553 3.99499
   2  31   4 2.52510 4.37447
   3  31   4 5.25267 6.91193
   4  31   4 0.00000 4.32332
  -3  32   4 6.06208 6.21377
  -2  32   4 27.8224 7.70448
  -1  32   4 5.23048 4.93478
   0  32   4 4.84116 4.69570
   1  32   4 5.66020 4.28270
   2  32   4 20.3933 5.30431
   3  32   4 0.00000 6.21817
  -1  33   4 9.95011 5.38049
   0  33   4 10.9915 5.13788
   1  33   4 10.4774 4.64252
 -12   0   5 8.93211 7.74690
 -11   0   5 14.1233 4.31355
 -10   0   5 1.53631 1.96332
  -9   0   5 5.38787 3.25687
  -8   0   5 21.5526 8.67765
  -7   0   5 64.1000 3.16916
  -6   0   5 0.59589 1.25911
  -5   0   5 1.89884 0.84782
  -4   0   5 51.5141 4.15975
  -3   0   5 2.16455 0.62015
  -2   0   5 0.44530 0.34898
  -1   0   5 8.77677 0.73074
   0   0   5 0.35576 0.43316
   1   0   5 167.140 19.5347
   2   0   5 0.00000 1.12877
   3   0   5 0.18284 0.65385
   4   0   5 0.00000 0.94830
   5   0   5 1.25951 0.82293
   6   0   5 8.01417 2.27201
   7   0   5 5.64065 2.56503
   8   0   5 0.04784 7.49425
   9   0   5 5.46475 2.50741
  10   0   5 3.51315 3.15056
  11   0   5 3.65222 4.23969
 -12   1   5 20.1182 6.84906
 -11   1   5 6.47595 2.99808
 -10   1   5 19.5296 1.51521
  -9   1   5 12.8943 1.51174
  -8   1   5 355.261 10.3289
  -7   1   5 83.4365 2.66999
  -6   1   5 416.005 7.00725
  -5   1   5 187.050 4.84499
  -4   1   5 170.544 3.24827
  -3   1   5 15.3740 0.52478
  -2   1   5 250.401 3.64432
  -1   1   5 214.218 5.59060
   0   1   5 986.068 16.1857
   1   1   5 386.827 5.46333
   2   1   5 1467.70 22.8299
   3   1   5 14.4206 0.61795
   4   1   5 31.6441 0.94554
   5   1   5 53.5953 1.04673
   6   1   5 23.1204 0.91340
   7   1   5 1.65288 1.27244
   8   1   5 65.9534 3.05663
   9   1   5 7.26945 1.65512
  10   1   5 13.6542 2.29763
  11   1   5 5.31952 3.10626
 -12   2   5 13.2328 7.37928
 -11   2   5 54.6378 3.88678
 -10   2   5 2.95903 1.48307
  -9   2   5 94.7158 2.35454
  -8   2   5 280.056 7.49293
  -7   2   5 508.655 9.14016
  -6   2   5 681.092 10.8529
  -5   2   5 469.541 6.73363
  -4   2   5 48.5548 2.25884
  -3   2   5 488.991 6.80045
  -2   2   5 1.74042 0.28610
  -1   2   5 115.224 2.56200
   0   2   5 1753.22 29.1295
   1   2   5 980.648 13.6232
   2   2   5 7.09701 0.68574
   3   2   5 130.844 1.84735
   4   2   5 38.6790 3.08608
   5   2   5 22.7107 0.72389
   6   2   5 141.179 2.69099
   7   2   5 69.8466 2.00259
   8   2   5 3.37357 1.05674
   9   2   5 222.778 4.58014
  10   2   5 14.4002 2.79259
  11   2   5 36.9325 3.20192
 -12   3   5 0.00000 7.20451
 -11   3   5 13.4294 2.95924
 -10   3   5 35.9734 1.70858
  -9   3   5 8.72122 1.95628
  -8   3   5 103.383 3.70483
  -7   3   5 23.7850 1.32321
  -6   3   5 380.558 6.23167
  -5   3   5 523.178 7.47138
  -4   3   5 23.9037 1.60309
  -3   3   5 69.4608 1.26746
  -2   3   5 225.907 3.63709
  -1   3   5 22.1985 0.51126
   0   3   5 25.8703 0.59348
   1   3   5 128.038 1.94034
   2   3   5 168.867 2.84308
   3   3   5 86.4985 1.41268
   4   3   5 6.73284 1.76364
   5   3   5 10.0458 0.74381
   6   3   5 126.785 2.43698
   7   3   5 32.8236 1.89452
   8   3   5 241.104 8.11833
   9   3   5 14.2624 1.91339
  10   3   5 92.8861 3.59223
  11   3   5 1.10815 3.94136
 -12   4   5 6.14702 5.40058
 -11   4   5 7.38873 3.06991
 -10   4   5 11.5712 1.39874
  -9   4   5 10.6857 1.82714
  -8   4   5 180.253 5.88678
  -7   4   5 63.9280 1.57713
  -6   4   5 84.0391 1.73111
  -5   4   5 7.23334 0.67667
  -4   4   5 157.307 2.55710
  -3   4   5 2.10840 0.46672
  -2   4   5 27.6844 1.18285
  -1   4   5 60.8123 1.10244
   0   4   5 718.368 12.4907
   1   4   5 481.212 6.93367
   2   4   5 102.863 1.68647
   3   4   5 368.707 6.00853
   4   4   5 0.00000 0.71367
   5   4   5 117.562 1.96307
   6   4   5 2.95099 0.91028
   7   4   5 289.635 6.91518
   8   4   5 19.3032 4.49550
   9   4   5 123.508 3.53466
  10   4   5 20.0896 2.50507
  11   4   5 9.65518 3.30878
 -12   5   5 6.32791 6.22538
 -11   5   5 24.8918 3.13339
 -10   5   5 3.14549 1.49660
  -9   5   5 3.39263 1.58228
  -8   5   5 4.29508 1.95146
  -7   5   5 155.524 3.23443
  -6   5   5 295.327 4.72189
  -5   5   5 1.20652 0.58533
  -4   5   5 156.022 6.77501
  -3   5   5 194.914 2.76328
  -2   5   5 21.9082 0.56693
  -1   5   5 51.1728 2.12537
   0   5   5 3356.24 60.1978
   1   5   5 300.440 5.90769
   2   5   5 455.096 7.25881
   3   5   5 172.668 2.63231
   4   5   5 523.552 7.95627
   5   5   5 52.2336 1.44953
   6   5   5 16.1630 1.05896
   7   5   5 10.5706 0.96755
   8   5   5 6.54532 3.82964
   9   5   5 13.6344 2.12629
  10   5   5 26.3927 2.43937
  11   5   5 10.8472 3.15534
 -12   6   5 0.73487 5.20797
 -11   6   5 9.56578 2.54200
 -10   6   5 3.99816 1.48384
  -9   6   5 13.3845 1.88255
  -8   6   5 52.2928 2.87698
  -7   6   5 70.0727 1.68539
  -6   6   5 24.5378 1.01103
  -5   6   5 175.574 2.54710
  -4   6   5 12.5235 1.12273
  -3   6   5 514.751 7.08125
  -2   6   5 213.553 3.22209
  -1   6   5 297.027 4.54144
   0   6   5 765.533 14.7670
   1   6   5 408.548 7.43296
   2   6   5 201.931 3.05039
   3   6   5 27.0654 0.90830
   4   6   5 35.4598 3.11183
   5   6   5 133.996 2.38365
   6   6   5 8.65871 1.35579
   7   6   5 11.3037 2.22660
   8   6   5 18.8570 3.90597
   9   6   5 12.8420 2.17909
  10   6   5 5.45370 2.16849
  11   6   5 8.24051 3.16560
 -12   7   5 4.70419 6.27753
 -11   7   5 1.45062 2.56558
 -10   7   5 5.11733 1.75710
  -9   7   5 48.1663 2.65990
  -8   7   5 6.69345 1.51426
  -7   7   5 7.29621 1.06143
  -6   7   5 48.3272 1.22468
  -5   7   5 1.01864 0.53992
  -4   7   5 257.667 4.23016
  -3   7   5 45.1013 1.18506
  -2   7   5 30.8542 0.82480
  -1   7   5 225.877 4.53336
   0   7   5 10.6888 0.58770
   1   7   5 0.00004 2.63099
   2   7   5 137.702 2.32471
   3   7   5 2.53937 0.97337
   4   7   5 2.01318 1.18540
   5   7   5 153.961 2.59913
   6   7   5 0.52263 0.85231
   7   7   5 18.1454 2.61105
   8   7   5 5.45159 3.76805
   9   7   5 1.39395 2.08353
  10   7   5 3.34519 2.29250
  11   7   5 8.34330 3.16721
 -12   8   5 8.05217 7.41488
 -11   8   5 3.98587 2.78480
 -10   8   5 13.7925 1.93126
  -9   8   5 86.9099 2.98283
  -8   8   5 28.2175 1.96897
  -7   8   5 9.44691 1.16570
  -6   8   5 87.0304 2.22191
  -5   8   5 2.77112 1.41061
  -4   8   5 113.997 2.29216
  -3   8   5 20.5291 0.85642
  -2   8   5 13.6537 0.75732
  -1   8   5 191.589 3.95518
   0   8   5 704.702 12.5802
   1   8   5 138.485 2.31829
   2   8   5 149.339 2.47869
   3   8   5 19.8248 0.86798
   4   8   5 66.3050 3.26231
   5   8   5 8.91661 1.82619
   6   8   5 25.1749 1.43879
   7   8   5 6.36109 2.02048
   8   8   5 87.1884 8.04298
   9   8   5 5.27918 2.10553
  10   8   5 3.15599 2.18577
  11   8   5 0.00000 3.25694
 -12   9   5 22.3566 7.61259
 -11   9   5 5.31836 2.92825
 -10   9   5 1.02863 1.97187
  -9   9   5 2.65817 1.94318
  -8   9   5 24.0273 2.10063
  -7   9   5 68.9945 2.15195
  -6   9   5 34.5010 1.52445
  -5   9   5 3.63889 1.76620
  -4   9   5 23.3230 1.09801
  -3   9   5 180.354 2.84857
  -2   9   5 155.961 2.49538
  -1   9   5 69.9815 1.22560
   0   9   5 48.3145 1.12323
   1   9   5 153.778 4.05321
   2   9   5 328.673 5.95192
   3   9   5 6.35096 0.71241
   4   9   5 452.398 6.98256
   5   9   5 220.369 3.84556
   6   9   5 56.5781 1.75130
   7   9   5 69.2384 3.05315
   8   9   5 10.2999 6.15331
   9   9   5 34.5131 3.06554
  10   9   5 24.7213 2.37007
  11   9   5 0.00000 2.54977
 -12  10   5 21.9178 14.4751
 -11  10   5 56.2268 3.53573
 -10  10   5 15.7920 2.14812
  -9  10   5 18.9083 1.92063
  -8  10   5 36.7991 2.63265
  -7  10   5 50.2506 1.43848
  -6  10   5 19.8610 1.14297
  -5  10   5 83.5736 1.54826
  -4  10   5 176.984 3.26449
  -3  10   5 70.0296 1.74280
  -2  10   5 102.606 2.16371
  -1  10   5 34.4589 1.01030
   0  10   5 1.05385 0.44013
   1  10   5 281.777 4.17847
   2  10   5 254.731 3.92447
   3  10   5 336.379 5.80891
   4  10   5 11.1839 0.85556
   5  10   5 3.46307 1.02834
   6  10   5 0.00000 1.26640
   7  10   5 26.3778 2.74797
   8  10   5 9.60353 7.57264
   9  10   5 4.13414 3.51359
  10  10   5 0.00000 1.96994
  11  10   5 7.96251 5.45621
 -11  11   5 2.10944 3.52069
 -10  11   5 15.7838 2.63066
  -9  11   5 40.4556 2.93287
  -8  11   5 131.851 4.85712
  -7  11   5 32.6557 1.68859
  -6  11   5 90.6325 1.85641
  -5  11   5 34.5250 3.56257
  -4  11   5 470.853 7.41461
  -3  11   5 62.9721 1.36812
  -2  11   5 374.487 5.99663
  -1  11   5 149.209 2.79786
   0  11   5 678.548 11.3796
   1  11   5 32.9173 0.91025
   2  11   5 91.5175 1.78177
   3  11   5 2.03321 0.79801
   4  11   5 45.8949 1.45257
   5  11   5 2.44883 1.08331
   6  11   5 26.6856 1.53410
   7  11   5 47.9374 3.35621
   9  11   5 3.43345 4.31770
  10  11   5 35.9205 3.80123
  11  11   5 22.4811 5.14956
 -11  12   5 21.5648 3.24898
 -10  12   5 3.89051 2.23081
  -9  12   5 132.983 4.31102
  -8  12   5 35.1873 2.99992
  -7  12   5 61.3199 1.91861
  -6  12   5 14.6298 1.31343
  -5  12   5 251.572 3.96730
  -4  12   5 78.4822 1.89718
  -3  12   5 179.383 2.96364
  -2  12   5 75.7715 2.19580
  -1  12   5 997.551 14.2001
   0  12   5 416.847 7.23396
   1  12   5 228.501 3.46173
   2  12   5 43.1310 1.12125
   3  12   5 399.182 7.40985
   4  12   5 3.97702 0.89206
   5  12   5 1.52910 0.75074
   6  12   5 63.6594 2.35800
   7  12   5 49.6352 3.33956
   9  12   5 108.953 6.55464
  10  12   5 3.25081 4.57107
  11  12   5 19.1559 5.10029
 -11  13   5 4.55603 3.52377
 -10  13   5 12.7446 2.48711
  -9  13   5 17.5083 3.18299
  -8  13   5 76.1301 4.38712
  -7  13   5 19.4729 1.66273
  -6  13   5 26.6984 1.19728
  -5  13   5 50.1762 2.99871
  -4  13   5 454.800 7.14747
  -3  13   5 83.4514 3.14267
  -2  13   5 289.546 5.27153
  -1  13   5 213.821 3.36429
   0  13   5 430.754 7.47993
   1  13   5 54.7211 1.48396
   2  13   5 226.508 3.98398
   3  13   5 0.00000 0.92515
   4  13   5 0.00000 1.26149
   5  13   5 2.92203 0.86895
   6  13   5 22.6338 1.66890
   7  13   5 2.86579 1.56567
   9  13   5 0.42922 4.50064
  10  13   5 17.9241 4.04767
 -11  14   5 0.00000 3.41400
 -10  14   5 4.44352 2.36711
  -9  14   5 24.4900 2.27568
  -8  14   5 16.3132 2.66590
  -7  14   5 4.01794 1.21591
  -6  14   5 78.6676 5.08998
  -5  14   5 53.5048 1.43111
  -4  14   5 7.96968 3.09022
  -3  14   5 21.3882 1.53317
  -2  14   5 15.0595 0.98333
  -1  14   5 421.274 6.10059
   0  14   5 642.866 11.4857
   1  14   5 44.5604 3.51930
   2  14   5 48.9928 1.57757
   3  14   5 10.6627 0.99814
   4  14   5 50.8011 1.75668
   5  14   5 6.86509 0.98625
   6  14   5 7.95445 1.85717
   7  14   5 28.1238 3.98963
   9  14   5 14.9770 5.05896
  10  14   5 9.88560 5.71020
 -11  15   5 6.69485 3.68161
 -10  15   5 14.0895 2.42029
  -9  15   5 10.0922 2.81355
  -8  15   5 102.682 4.39770
  -7  15   5 14.0905 2.03571
  -6  15   5 4.59867 1.15430
  -5  15   5 40.9023 1.77949
  -4  15   5 295.218 6.71484
  -3  15   5 23.9575 1.37630
  -2  15   5 5.09727 1.01650
  -1  15   5 0.00000 1.47114
   0  15   5 6.90540 0.73265
   1  15   5 1.69296 0.85136
   2  15   5 51.5111 1.73758
   3  15   5 8.19313 1.23993
   4  15   5 7.62301 1.59766
   5  15   5 213.587 4.04843
   6  15   5 60.4338 2.21770
   7  15   5 20.2661 4.33476
   9  15   5 20.7757 7.58606
  10  15   5 8.85051 4.70646
 -11  16   5 8.16052 3.61568
 -10  16   5 3.08406 2.34529
  -9  16   5 218.295 6.94184
  -8  16   5 11.4912 2.90276
  -7  16   5 66.9294 2.35089
  -6  16   5 22.8493 1.61254
  -5  16   5 60.2242 1.52293
  -4  16   5 42.1579 4.62543
  -3  16   5 34.5848 1.71552
  -2  16   5 15.1232 1.16272
  -1  16   5 38.4574 1.75849
   0  16   5 100.176 2.17745
   1  16   5 0.00001 1.81782
   2  16   5 43.6417 1.60325
   3  16   5 106.911 2.98939
   4  16   5 29.9405 1.43315
   5  16   5 50.8679 1.88644
   6  16   5 28.8333 1.81891
   7  16   5 25.7555 3.81871
   9  16   5 44.0814 6.29057
  10  16   5 6.86776 4.65265
 -10  17   5 29.0770 2.56816
  -9  17   5 5.60841 2.35609
  -8  17   5 56.8142 3.47125
  -7  17   5 18.4297 2.25449
  -6  17   5 31.3374 1.55097
  -5  17   5 6.72054 1.09039
  -4  17   5 12.9036 2.14760
  -3  17   5 65.9951 2.26375
  -2  17   5 175.132 3.57492
  -1  17   5 105.606 1.97823
   0  17   5 311.713 5.93359
   1  17   5 4.89503 1.00494
   2  17   5 339.469 6.11922
   3  17   5 0.00000 1.31183
   4  17   5 69.0369 2.17658
   5  17   5 0.00000 1.37932
   6  17   5 298.815 6.30932
   7  17   5 4.77477 3.95475
   8  17   5 18.0028 7.43372
   9  17   5 13.3064 6.07216
  10  17   5 45.6368 5.25595
 -10  18   5 0.00000 2.75969
  -9  18   5 11.9687 3.09929
  -8  18   5 63.6598 3.36986
  -7  18   5 88.9823 3.65085
  -6  18   5 6.91198 1.42388
  -5  18   5 11.7540 1.30167
  -4  18   5 5.43634 1.12756
  -3  18   5 97.5854 3.14717
  -2  18   5 14.3063 1.46939
  -1  18   5 331.973 5.07403
   0  18   5 45.5002 1.40771
   1  18   5 227.422 4.27326
   2  18   5 33.8890 1.51437
   3  18   5 245.394 6.51593
   4  18   5 14.1362 1.52458
   5  18   5 108.862 3.20050
   6  18   5 1.76279 1.61832
   7  18   5 133.955 6.12225
   8  18   5 0.00000 7.15500
   9  18   5 44.5495 6.25468
 -10  19   5 26.6542 3.27858
  -9  19   5 5.86422 2.97836
  -8  19   5 6.14680 3.22850
  -7  19   5 7.98912 2.24046
  -6  19   5 73.4210 2.77815
  -5  19   5 75.4617 1.95611
  -4  19   5 3.06674 1.63655
  -3  19   5 0.00000 1.87061
  -2  19   5 138.675 3.14981
  -1  19   5 3.46774 1.10116
   0  19   5 124.735 2.90264
   1  19   5 53.5025 2.49022
   2  19   5 68.1243 2.44708
   3  19   5 0.00000 1.44639
   4  19   5 150.531 3.54176
   5  19   5 117.797 2.98087
   6  19   5 45.0908 2.68162
   7  19   5 14.9632 1.59343
   8  19   5 13.7981 5.80265
   9  19   5 6.96518 4.90454
 -10  20   5 5.76684 3.29768
  -9  20   5 38.8428 5.57512
  -8  20   5 4.82032 3.83934
  -7  20   5 29.8939 3.03414
  -6  20   5 17.4546 1.92031
  -5  20   5 13.5677 1.50028
  -4  20   5 13.1318 1.88235
  -3  20   5 67.5622 2.77371
  -2  20   5 0.00000 1.59159
  -1  20   5 56.5938 1.59474
   0  20   5 0.91426 1.01924
   1  20   5 0.00000 1.68261
   2  20   5 7.46139 1.38507
   3  20   5 20.5773 1.94720
   4  20   5 71.3758 2.60721
   5  20   5 73.7681 2.37088
   6  20   5 40.9656 2.55608
   7  20   5 17.3388 2.05745
   8  20   5 24.9474 6.11693
   9  20   5 6.06358 4.96650
  -9  21   5 0.00000 3.59068
  -8  21   5 6.44601 4.47295
  -7  21   5 16.2898 2.74929
  -6  21   5 20.0691 1.95812
  -5  21   5 18.5448 1.68764
  -4  21   5 7.93568 1.85579
  -3  21   5 54.6590 3.46122
  -2  21   5 27.2234 1.97575
  -1  21   5 8.53684 1.30397
   0  21   5 8.08796 1.20980
   1  21   5 14.8091 1.37831
   2  21   5 27.7418 1.74878
   3  21   5 0.00000 1.94035
   4  21   5 15.6033 1.94846
   5  21   5 52.7487 1.97461
   6  21   5 7.29371 1.89160
   7  21   5 10.6424 6.11556
   8  21   5 18.3092 8.80555
   9  21   5 4.68660 5.27199
  -9  22   5 10.1179 3.43293
  -8  22   5 15.9786 5.51744
  -7  22   5 11.0894 2.92189
  -6  22   5 12.3653 2.23245
  -5  22   5 3.68108 1.84173
  -4  22   5 27.6825 3.84629
  -3  22   5 10.6626 3.41661
  -2  22   5 3.12781 1.76459
  -1  22   5 122.363 2.80542
   0  22   5 42.1987 1.74600
   1  22   5 42.6261 2.07955
   2  22   5 1.86605 1.46598
   3  22   5 8.20305 1.94706
   4  22   5 12.7667 1.70955
   5  22   5 10.8836 1.77878
   6  22   5 2.26287 2.10402
   7  22   5 14.6990 4.09304
  -9  23   5 17.3551 3.51512
  -8  23   5 9.12518 5.71123
  -7  23   5 7.10762 2.93117
  -6  23   5 9.63896 2.47604
  -5  23   5 27.1777 2.01318
  -4  23   5 9.16186 2.11684
  -3  23   5 83.5667 4.23346
  -2  23   5 35.0873 2.18012
  -1  23   5 37.8957 1.68594
   0  23   5 37.9076 1.79972
   1  23   5 14.6657 1.26497
   2  23   5 11.9583 1.78016
   3  23   5 0.00000 2.14953
   4  23   5 33.4500 2.35758
   5  23   5 0.13571 1.91181
   6  23   5 2.96330 2.17269
   7  23   5 10.9244 3.96712
   8  23   5 4.85189 9.92161
  -8  24   5 5.32463 6.66379
  -7  24   5 4.90408 3.10834
  -6  24   5 28.8759 2.76045
  -5  24   5 62.4293 2.70413
  -4  24   5 8.53136 2.27879
  -3  24   5 40.4778 3.98787
  -2  24   5 40.1873 2.46485
  -1  24   5 4.46351 1.57447
   0  24   5 7.44220 1.66531
   1  24   5 11.1193 2.01220
   2  24   5 19.9780 2.39144
   3  24   5 0.34184 3.10999
   4  24   5 2.78892 2.20790
   5  24   5 76.3533 2.90115
   6  24   5 0.91154 2.23130
   7  24   5 27.3210 4.60141
   8  24   5 7.21758 6.07347
  -8  25   5 8.58813 5.27016
  -7  25   5 17.1956 4.45756
  -6  25   5 15.2604 2.85783
  -5  25   5 7.60665 2.74873
  -4  25   5 83.4123 3.42722
  -3  25   5 0.00000 4.21752
  -2  25   5 5.36563 2.13074
  -1  25   5 4.02536 1.52316
   0  25   5 9.79615 2.07163
   1  25   5 15.7253 2.81484
   2  25   5 23.0949 2.15668
   3  25   5 2.71395 3.06635
   4  25   5 82.8055 3.18845
   5  25   5 1.75034 2.38028
   6  25   5 63.0048 3.94940
   7  25   5 11.2873 4.90659
  -7  26   5 30.6836 5.73411
  -6  26   5 25.4327 2.95364
  -5  26   5 66.5992 4.07365
  -4  26   5 24.5049 3.43523
  -3  26   5 33.5148 4.52654
  -2  26   5 8.41544 2.60618
  -1  26   5 21.4879 1.88339
   0  26   5 9.88283 2.26751
   1  26   5 25.9916 2.44927
   2  26   5 8.71809 1.96836
   3  26   5 43.7601 4.04841
   4  26   5 0.92629 2.92549
   5  26   5 64.6361 3.92911
   6  26   5 7.80315 2.99260
   7  26   5 92.0494 6.48345
  -7  27   5 7.43786 7.45185
  -6  27   5 58.4268 4.05248
  -5  27   5 8.34318 3.40354
  -4  27   5 119.673 5.08218
  -3  27   5 1.43172 4.28350
  -2  27   5 92.9582 5.14913
  -1  27   5 33.5737 3.04403
   0  27   5 82.8002 4.36363
   1  27   5 11.2982 2.09264
   2  27   5 24.9046 3.36174
   3  27   5 0.00000 4.32460
   4  27   5 59.2027 3.62015
   5  27   5 18.9959 3.27307
   6  27   5 36.1994 3.78385
  -6  28   5 7.25815 3.07844
  -5  28   5 33.6980 3.55534
  -4  28   5 3.15196 3.25943
  -3  28   5 36.9171 5.84127
  -2  28   5 0.12520 3.25329
  -1  28   5 88.2407 4.02177
   0  28   5 0.83252 2.94927
   1  28   5 0.48474 3.55391
   2  28   5 6.87439 4.86123
   3  28   5 6.23694 5.24232
   4  28   5 7.06191 3.56394
   5  28   5 4.76271 3.66566
   6  28   5 1.57284 3.80042
  -6  29   5 3.58480 3.28395
  -5  29   5 9.09512 3.66360
  -4  29   5 7.70088 3.87672
  -3  29   5 6.19764 4.93413
  -2  29   5 17.0841 4.71760
  -1  29   5 0.00000 3.16324
   0  29   5 14.4683 3.63101
   1  29   5 0.80287 3.22550
   2  29   5 2.67442 4.30625
   3  29   5 11.4318 5.80364
   4  29   5 6.35305 4.17524
   5  29   5 8.80070 4.10604
  -5  30   5 14.2469 4.16426
  -4  30   5 5.28929 4.01998
  -3  30   5 20.6536 5.15767
  -2  30   5 0.00000 5.38924
  -1  30   5 33.8779 4.28441
   0  30   5 4.31189 3.93749
   1  30   5 6.91274 3.66024
   2  30   5 15.2023 5.34169
   3  30   5 37.5623 6.71930
   4  30   5 0.00000 4.34475
  -4  31   5 44.7205 4.52831
  -3  31   5 15.5053 5.31061
  -2  31   5 38.2895 7.33614
  -1  31   5 2.36296 4.99729
   0  31   5 86.6648 6.55197
   1  31   5 2.17893 3.96568
   2  31   5 14.1882 4.59165
   3  31   5 10.0713 6.15474
   4  31   5 53.1120 6.29124
  -3  32   5 76.0874 6.76974
  -2  32   5 3.14764 6.11088
  -1  32   5 97.0691 7.60087
   0  32   5 2.82580 4.30457
   1  32   5 44.4283 4.74572
   2  32   5 10.3555 5.80801
  -1  33   5 0.83238 5.42318
   0  33   5 24.0820 4.76276
 -12   0   6 0.00000 10.3157
 -11   0   6 285.482 12.0254
 -10   0   6 15.9365 2.43244
  -9   0   6 585.458 18.9984
  -8   0   6 33.7604 7.09541
  -7   0   6 856.984 23.4320
  -6   0   6 77.5246 2.47276
  -5   0   6 1560.30 33.5152
  -4   0   6 2.14548 0.84490
  -3   0   6 272.741 5.49674
  -2   0   6 275.687 5.53612
  -1   0   6 2271.51 40.5085
   0   0   6 91.7117 2.25813
   1   0   6 140.035 3.01213
   2   0   6 17.4332 2.39212
   3   0   6 30.4371 0.99172
   4   0   6 213.488 4.19591
   5   0   6 853.521 17.1253
   6   0   6 97.1549 2.42302
   7   0   6 149.813 4.83525
   8   0   6 131.517 9.20958
   9   0   6 56.2947 4.65908
  10   0   6 16.8866 3.65244
  11   0   6 33.6201 4.67192
 -12   1   6 95.6865 7.24412
 -11   1   6 14.4876 3.31403
 -10   1   6 154.341 3.25009
  -9   1   6 4.05527 1.64324
  -8   1   6 326.541 9.05126
  -7   1   6 44.5045 1.57812
  -6   1   6 391.523 5.92879
  -5   1   6 27.1517 0.86433
  -4   1   6 332.524 4.76627
  -3   1   6 75.5246 1.24885
  -2   1   6 61.5675 1.01610
  -1   1   6 25.2272 2.81078
   0   1   6 528.382 8.70009
   1   1   6 16.0274 4.78329
   2   1   6 417.046 6.67978
   3   1   6 51.5545 0.90837
   4   1   6 359.515 5.57493
   5   1   6 46.4205 2.22019
   6   1   6 146.740 2.39869
   7   1   6 7.67129 1.56995
   8   1   6 47.1720 2.88438
   9   1   6 98.4300 2.49477
  10   1   6 56.7300 3.63257
  11   1   6 8.00264 3.19360
 -12   2   6 7.84885 5.61074
 -11   2   6 45.2867 3.69905
 -10   2   6 18.3276 1.36964
  -9   2   6 33.3074 2.15973
  -8   2   6 62.5803 2.79514
  -7   2   6 151.281 2.91635
  -6   2   6 46.7551 1.18698
  -5   2   6 15.1297 0.95332
  -4   2   6 115.334 2.59639
  -3   2   6 28.6703 0.80417
  -2   2   6 14.8066 0.48181
  -1   2   6 126.551 6.62564
   0   2   6 449.724 7.54010
   1   2   6 18.6503 4.07124
   2   2   6 183.424 2.74137
   3   2   6 196.922 2.76409
   4   2   6 1.84613 1.01928
   5   2   6 4.55521 0.96993
   6   2   6 36.8081 1.50372
   7   2   6 39.3579 1.54518
   8   2   6 11.3753 1.35117
   9   2   6 81.3859 2.50033
  10   2   6 30.5260 3.89221
  11   2   6 15.5880 3.30469
 -12   3   6 4.46138 6.60534
 -11   3   6 6.27890 3.06562
 -10   3   6 3.05404 1.38474
  -9   3   6 113.311 2.98665
  -8   3   6 52.4914 2.42217
  -7   3   6 61.5451 1.71776
  -6   3   6 10.5961 0.77656
  -5   3   6 10.9930 0.62896
  -4   3   6 303.074 5.70217
  -3   3   6 23.6758 0.75145
  -2   3   6 8.68558 0.59980
  -1   3   6 14.6813 1.00130
   0   3   6 34.5322 0.75081
   1   3   6 0.00000 0.88234
   2   3   6 1.55656 0.45883
   3   3   6 209.455 3.55045
   4   3   6 27.2067 0.81941
   5   3   6 4.79443 0.68866
   6   3   6 85.0673 1.66370
   7   3   6 31.3227 1.82903
   8   3   6 18.3038 1.78746
   9   3   6 18.4146 1.58481
  10   3   6 37.9366 2.89653
  11   3   6 0.00000 2.96041
 -12   4   6 11.1387 7.47982
 -11   4   6 2.42844 3.66439
 -10   4   6 4.25104 1.56595
  -9   4   6 17.9624 3.13841
  -8   4   6 52.2881 2.60429
  -7   4   6 3.94327 0.90573
  -6   4   6 34.4721 1.08876
  -5   4   6 23.2467 1.79245
  -4   4   6 64.2518 2.67631
  -3   4   6 3.75831 0.50281
  -2   4   6 39.5741 0.97846
  -1   4   6 43.1209 2.85879
   0   4   6 1158.74 19.2782
   1   4   6 3.18968 0.53111
   2   4   6 23.2186 0.82427
   3   4   6 301.582 4.00084
   4   4   6 14.3022 0.97676
   5   4   6 57.9090 1.29433
   6   4   6 29.8942 1.79507
   7   4   6 4.96649 1.87589
   8   4   6 3.50701 1.07993
   9   4   6 3.30542 2.29280
  10   4   6 0.83535 2.64139
  11   4   6 7.32939 3.34030
 -12   5   6 34.5123 6.87334
 -11   5   6 18.9249 3.48517
 -10   5   6 0.35477 1.66764
  -9   5   6 36.6408 2.99388
  -8   5   6 18.3249 1.35567
  -7   5   6 23.2799 1.33226
  -6   5   6 118.094 2.30643
  -5   5   6 0.00000 0.45903
  -4   5   6 309.500 5.12366
  -3   5   6 13.0005 0.56796
  -2   5   6 28.6833 0.67047
  -1   5   6 282.348 5.16569
   0   5   6 277.986 5.48692
   1   5   6 95.2727 1.61148
   2   5   6 305.777 4.46352
   3   5   6 224.178 3.48869
   4   5   6 130.239 2.22902
   5   5   6 51.9735 1.17724
   6   5   6 99.0013 1.91802
   7   5   6 110.034 3.16378
   8   5   6 45.6088 4.97653
   9   5   6 0.00000 2.52293
  10   5   6 2.79505 2.28547
  11   5   6 13.1161 3.56172
 -12   6   6 5.61227 7.45882
 -11   6   6 3.66620 2.91742
 -10   6   6 3.96250 1.54277
  -9   6   6 77.4110 3.77934
  -8   6   6 42.1616 2.38920
  -7   6   6 45.4552 1.36744
  -6   6   6 259.752 4.06181
  -5   6   6 200.945 4.01277
  -4   6   6 115.143 2.32817
  -3   6   6 328.860 4.69493
  -2   6   6 37.8224 0.80869
  -1   6   6 256.233 5.61270
   0   6   6 303.996 6.13878
   1   6   6 4.93460 4.47680
   2   6   6 26.8524 0.77552
   3   6   6 123.178 2.53990
   4   6   6 18.7981 1.31787
   5   6   6 113.520 2.49452
   6   6   6 14.8955 0.99284
   7   6   6 64.6075 2.09940
   8   6   6 2.58958 4.36761
   9   6   6 13.1623 2.36711
  10   6   6 51.3140 3.15601
  11   6   6 44.8382 3.44702
 -12   7   6 12.0207 8.50533
 -11   7   6 2.95904 2.72928
 -10   7   6 3.22538 1.48215
  -9   7   6 221.527 6.50638
  -8   7   6 46.3323 2.23926
  -7   7   6 37.0660 1.47074
  -6   7   6 299.533 4.62324
  -5   7   6 103.719 2.35795
  -4   7   6 508.607 7.50280
  -3   7   6 111.261 1.85605
  -2   7   6 592.760 9.60927
  -1   7   6 415.650 6.01494
   0   7   6 2.17890 0.53022
   1   7   6 17.2647 1.40837
   2   7   6 912.773 14.8349
   3   7   6 16.6533 0.86860
   4   7   6 94.3068 2.05625
   5   7   6 209.316 4.54127
   6   7   6 135.470 2.70675
   7   7   6 58.3618 2.22139
   8   7   6 13.7290 4.50802
   9   7   6 2.29757 2.55327
  10   7   6 15.7894 2.88106
  11   7   6 0.00000 3.55669
 -12   8   6 0.00000 7.13504
 -11   8   6 3.95844 3.23273
 -10   8   6 27.1719 2.82977
  -9   8   6 215.532 5.75900
  -8   8   6 18.1342 1.90325
  -7   8   6 68.7120 1.81595
  -6   8   6 21.2793 1.25345
  -5   8   6 200.239 5.26176
  -4   8   6 3.23895 0.86999
  -3   8   6 204.500 3.19553
  -2   8   6 11.7154 0.64738
  -1   8   6 33.9717 1.47243
   0   8   6 85.2648 1.87165
   1   8   6 241.531 4.19538
   2   8   6 33.2243 1.92269
   3   8   6 15.5756 0.88053
   4   8   6 33.5574 0.96102
   5   8   6 133.119 2.33722
   6   8   6 1.28421 0.96312
   7   8   6 9.18743 0.93670
   8   8   6 68.0185 6.98283
   9   8   6 23.3740 2.80094
  10   8   6 42.7397 2.98965
  11   8   6 9.73105 3.52329
 -12   9   6 21.8207 5.86879
 -11   9   6 0.00000 3.03367
 -10   9   6 67.9637 2.85323
  -9   9   6 10.7027 2.06997
  -8   9   6 17.5039 1.55045
  -7   9   6 16.2093 1.09463
  -6   9   6 246.118 3.83667
  -5   9   6 14.1152 0.72500
  -4   9   6 30.5957 0.94005
  -3   9   6 161.478 2.37702
  -2   9   6 308.957 4.31522
  -1   9   6 448.834 6.48949
   0   9   6 31.9739 0.97768
   1   9   6 199.462 3.03334
   2   9   6 156.250 2.64595
   3   9   6 70.9400 1.72689
   4   9   6 3.88793 1.24098
   5   9   6 1.05337 0.66121
   6   9   6 0.86403 1.15293
   7   9   6 10.1781 2.95644
   8   9   6 30.3657 2.50066
   9   9   6 73.5122 3.56968
  10   9   6 23.4961 2.91008
  11   9   6 15.3877 2.59936
 -12  10   6 23.3710 15.8831
 -11  10   6 3.53198 3.28166
 -10  10   6 1.89068 2.09640
  -9  10   6 89.6559 3.23275
  -8  10   6 21.7787 1.96361
  -7  10   6 6.12674 0.96553
  -6  10   6 3.93099 0.85359
  -5  10   6 185.453 3.11685
  -4  10   6 3.50438 1.09974
  -3  10   6 111.214 2.20373
  -2  10   6 3.16689 0.62103
  -1  10   6 16.6932 1.68152
   0  10   6 76.2958 1.59899
   1  10   6 195.723 3.16938
   2  10   6 0.00000 0.68756
   3  10   6 6.00701 0.98697
   4  10   6 3.16925 1.03151
   5  10   6 61.1515 1.81163
   6  10   6 0.00000 1.39732
   7  10   6 3.07072 2.67906
   8  10   6 94.4475 8.65622
   9  10   6 46.0132 6.97135
  10  10   6 0.00000 3.60806
  11  10   6 8.11119 4.39990
 -11  11   6 4.65411 3.65669
 -10  11   6 0.00000 2.21061
  -9  11   6 77.6935 2.99348
  -8  11   6 16.8574 1.63843
  -7  11   6 4.84139 0.97565
  -6  11   6 7.07446 1.04554
  -5  11   6 3.66446 0.97962
  -4  11   6 101.974 2.49902
  -3  11   6 0.47612 0.67476
  -2  11   6 97.6173 1.76767
  -1  11   6 3.88261 0.68599
   0  11   6 74.9976 1.59365
   1  11   6 54.9069 1.54136
   2  11   6 85.9778 1.70446
   3  11   6 1.95228 1.06160
   4  11   6 23.7756 1.13602
   5  11   6 62.9559 1.66850
   6  11   6 21.5052 1.69512
   7  11   6 9.09558 1.42475
   9  11   6 19.0117 4.69577
  10  11   6 16.2077 4.07961
  11  11   6 7.71130 4.39034
 -11  12   6 0.00000 3.54166
 -10  12   6 34.0733 2.61598
  -9  12   6 19.2243 2.04678
  -8  12   6 11.9332 2.04289
  -7  12   6 14.2289 1.35493
  -6  12   6 59.2529 2.49337
  -5  12   6 10.5915 1.04871
  -4  12   6 35.5877 1.10127
  -3  12   6 34.2686 1.08006
  -2  12   6 9.91421 0.69674
  -1  12   6 21.8320 1.52208
   0  12   6 207.206 3.74501
   1  12   6 27.7402 1.80329
   2  12   6 0.25122 0.77195
   3  12   6 28.3699 1.43089
   4  12   6 12.3628 0.98089
   5  12   6 37.5310 1.30789
   6  12   6 75.1241 2.82488
   7  12   6 4.48092 1.43380
   8  12   6 7.16737 6.51984
   9  12   6 23.3117 5.37158
  10  12   6 3.57818 4.17199
 -11  13   6 9.69276 3.99358
 -10  13   6 70.6604 3.38355
  -9  13   6 42.1520 3.07570
  -8  13   6 62.5027 2.92171
  -7  13   6 19.7815 1.97771
  -6  13   6 100.405 2.30537
  -5  13   6 18.4101 1.20680
  -4  13   6 91.2093 2.06295
  -3  13   6 86.0052 2.00457
  -2  13   6 162.869 3.18955
  -1  13   6 67.6681 1.44400
   0  13   6 280.803 5.00634
   1  13   6 57.5596 1.67527
   2  13   6 56.1179 1.66445
   3  13   6 59.7188 1.64757
   4  13   6 119.108 2.22471
   5  13   6 8.13871 1.37636
   6  13   6 13.1719 1.63015
   7  13   6 23.5777 4.12205
   8  13   6 39.4924 8.21441
   9  13   6 31.7644 7.19291
  10  13   6 5.20008 3.95765
 -11  14   6 36.9603 3.72993
 -10  14   6 2.67607 2.90923
  -9  14   6 36.6356 2.71596
  -8  14   6 115.208 4.20098
  -7  14   6 103.097 2.81801
  -6  14   6 19.1556 1.54146
  -5  14   6 480.757 8.60416
  -4  14   6 12.5313 1.21379
  -3  14   6 422.971 6.88571
  -2  14   6 49.6253 1.18047
  -1  14   6 466.136 6.21754
   0  14   6 8.13254 0.62896
   1  14   6 695.146 9.62081
   2  14   6 49.8355 1.45176
   3  14   6 163.305 3.42256
   4  14   6 15.6806 1.38835
   5  14   6 247.402 4.69507
   6  14   6 84.7497 3.09953
   7  14   6 59.7080 4.61584
   8  14   6 4.22295 8.11961
   9  14   6 69.0973 9.02824
  10  14   6 6.30635 5.11654
 -11  15   6 15.8990 3.68394
 -10  15   6 13.6824 2.40623
  -9  15   6 22.9278 2.67042
  -8  15   6 12.8964 1.47697
  -7  15   6 29.4048 2.24141
  -6  15   6 57.0585 1.74089
  -5  15   6 1.83331 1.64908
  -4  15   6 584.143 8.72071
  -3  15   6 54.8166 2.34998
  -2  15   6 150.583 2.81689
  -1  15   6 5.86924 0.76968
   0  15   6 907.296 15.7863
   1  15   6 17.3548 0.96424
   2  15   6 150.934 3.20444
   3  15   6 167.970 3.30774
   4  15   6 330.960 5.06873
   5  15   6 11.2324 1.12938
   6  15   6 2.39037 1.50418
   7  15   6 30.5114 3.46713
   8  15   6 26.7451 7.57339
   9  15   6 10.5972 7.80323
  10  15   6 86.2966 6.37549
 -11  16   6 5.55848 3.82984
 -10  16   6 1.80837 2.37924
  -9  16   6 7.03140 3.28417
  -8  16   6 13.2099 2.20499
  -7  16   6 18.4454 2.46519
  -6  16   6 2.62766 1.28988
  -5  16   6 51.8441 1.50883
  -4  16   6 41.9265 2.29031
  -3  16   6 167.846 3.41923
  -2  16   6 137.392 2.59604
  -1  16   6 230.436 3.42588
   0  16   6 11.5793 0.71264
   1  16   6 221.086 4.50191
   2  16   6 50.9330 1.69636
   3  16   6 73.2699 2.68396
   4  16   6 2.02166 1.28049
   5  16   6 18.2018 1.41146
   6  16   6 1.03250 1.40672
   7  16   6 6.05542 2.66159
   9  16   6 58.9881 7.51775
  10  16   6 6.71099 5.02331
 -10  17   6 5.25281 2.66725
  -9  17   6 19.7095 2.71981
  -8  17   6 26.7238 2.53652
  -7  17   6 38.1012 2.53892
  -6  17   6 10.8362 1.58316
  -5  17   6 18.7727 1.33571
  -4  17   6 118.297 2.95772
  -3  17   6 13.2010 1.65364
  -2  17   6 11.1769 1.34285
  -1  17   6 2.56309 0.91312
   0  17   6 39.2514 1.14938
   1  17   6 34.2315 1.39583
   2  17   6 88.9345 2.37451
   3  17   6 15.0516 1.46846
   4  17   6 0.52930 1.31237
   5  17   6 18.8018 1.46337
   6  17   6 8.82294 1.86171
   7  17   6 29.6446 4.46450
   8  17   6 25.0116 7.50287
   9  17   6 24.8333 6.91541
  10  17   6 15.4767 3.68240
 -10  18   6 7.47069 2.80025
  -9  18   6 3.73752 2.99521
  -8  18   6 30.6925 2.97280
  -7  18   6 8.76045 1.83733
  -6  18   6 0.00000 1.44792
  -5  18   6 14.9436 1.23243
  -4  18   6 0.69094 1.39111
  -3  18   6 30.4323 2.00243
  -2  18   6 7.59231 1.23436
  -1  18   6 0.00000 1.51659
   0  18   6 0.93928 0.54761
   1  18   6 13.5684 1.16737
   2  18   6 29.4444 1.57401
   3  18   6 4.00438 1.73709
   4  18   6 3.05674 2.00409
   5  18   6 26.9809 1.72975
   6  18   6 0.00000 2.08903
   7  18   6 2.88416 3.85770
   8  18   6 6.81179 7.18062
   9  18   6 35.0785 7.45753
 -10  19   6 13.2632 2.97737
  -9  19   6 5.47658 2.94010
  -8  19   6 18.8220 3.48679
  -7  19   6 6.44758 2.04959
  -6  19   6 18.1341 1.69461
  -5  19   6 28.7536 1.48062
  -4  19   6 0.00000 1.51772
  -3  19   6 17.1842 1.87704
  -2  19   6 8.38130 1.46154
  -1  19   6 163.632 3.07908
   0  19   6 126.961 2.89179
   1  19   6 52.7649 1.58239
   2  19   6 89.5962 2.47948
   3  19   6 2.54288 1.92995
   4  19   6 17.9954 1.90512
   5  19   6 3.56417 1.77257
   6  19   6 5.26253 1.98477
   7  19   6 25.1779 3.56160
   8  19   6 21.1545 7.94957
   9  19   6 14.5364 6.49896
 -10  20   6 24.4615 3.56713
  -9  20   6 6.03529 2.70796
  -8  20   6 16.0561 5.21207
  -7  20   6 32.3422 3.13874
  -6  20   6 3.34663 1.88962
  -5  20   6 55.6180 1.89087
  -4  20   6 56.0798 3.10061
  -3  20   6 20.8371 2.04822
  -2  20   6 20.8309 1.69123
  -1  20   6 155.480 3.09646
   0  20   6 92.7049 2.57015
   1  20   6 191.428 3.96044
   2  20   6 7.53735 1.57980
   3  20   6 66.4525 3.00252
   4  20   6 4.34259 1.65231
   5  20   6 0.06776 1.64534
   6  20   6 22.0242 2.12167
   7  20   6 2.78508 9.74702
   8  20   6 3.50768 8.10803
   9  20   6 67.4216 6.07282
  -9  21   6 21.0425 3.37311
  -8  21   6 79.1808 7.62302
  -7  21   6 20.2667 3.07096
  -6  21   6 63.7081 2.76007
  -5  21   6 0.22526 1.79672
  -4  21   6 28.5779 2.34394
  -3  21   6 77.9782 3.21252
  -2  21   6 30.0321 2.04126
  -1  21   6 56.1735 1.85114
   0  21   6 9.84155 1.34012
   1  21   6 4.90935 1.12632
   2  21   6 189.017 5.18969
   3  21   6 7.82110 1.80770
   4  21   6 1.28102 1.84772
   5  21   6 7.47433 1.65155
   6  21   6 10.0206 1.96350
   7  21   6 31.1538 3.35770
   8  21   6 1.29776 8.65102
   9  21   6 23.3338 10.8229
  -9  22   6 54.2479 4.14480
  -8  22   6 3.14172 5.49737
  -7  22   6 27.7968 3.20117
  -6  22   6 27.3550 2.25398
  -5  22   6 185.889 4.27753
  -4  22   6 22.3344 2.92332
  -3  22   6 88.2459 3.68407
  -2  22   6 55.9346 2.59514
  -1  22   6 54.2815 2.06442
   0  22   6 2.30767 1.19597
   1  22   6 107.196 2.82525
   2  22   6 21.2910 2.02521
   3  22   6 13.7974 2.18501
   4  22   6 1.97065 2.18409
   5  22   6 23.0298 1.87796
   6  22   6 8.96854 2.21481
   7  22   6 28.7049 4.16627
   8  22   6 13.6783 9.01190
  -9  23   6 0.00000 3.59987
  -8  23   6 16.8555 6.17889
  -7  23   6 31.6495 3.39228
  -6  23   6 92.5603 3.21761
  -5  23   6 16.0529 1.86811
  -4  23   6 13.5274 2.83646
  -3  23   6 27.9969 3.59079
  -2  23   6 21.1797 2.01798
  -1  23   6 25.6935 1.57924
   0  23   6 1.85039 1.37428
   1  23   6 0.00000 1.14020
   2  23   6 18.4026 1.96160
   3  23   6 47.7563 2.62591
   4  23   6 67.2106 2.77440
   5  23   6 20.5926 2.22534
   6  23   6 35.1649 2.51096
   7  23   6 6.24811 4.25347
   8  23   6 31.0628 7.62367
  -8  24   6 0.00000 5.90464
  -7  24   6 18.0167 3.24876
  -6  24   6 7.12802 2.48056
  -5  24   6 6.91879 2.18349
  -4  24   6 18.4568 2.23829
  -3  24   6 7.05234 3.25720
  -2  24   6 52.1230 2.71086
  -1  24   6 6.30175 1.73600
   0  24   6 3.97405 1.57021
   1  24   6 1.06205 2.01035
   2  24   6 9.11430 1.93915
   3  24   6 36.0444 2.58060
   4  24   6 13.2231 2.28055
   5  24   6 31.6792 2.50801
   6  24   6 15.6741 2.46297
   7  24   6 33.5727 4.56576
   8  24   6 10.0342 10.0769
  -8  25   6 15.4052 6.55991
  -7  25   6 2.36860 3.25487
  -6  25   6 22.5024 2.93205
  -5  25   6 1.73308 2.77524
  -4  25   6 0.00000 3.44101
  -3  25   6 11.5619 3.71596
  -2  25   6 2.90258 2.10873
  -1  25   6 67.6116 2.35022
   0  25   6 4.23011 1.69946
   1  25   6 4.32537 2.46744
   2  25   6 2.95015 1.89613
   3  25   6 26.4841 3.00679
   4  25   6 48.6074 3.04311
   5  25   6 21.9874 2.83849
   6  25   6 27.4608 3.11003
   7  25   6 8.38358 4.54922
  -7  26   6 22.7847 4.79190
  -6  26   6 0.97315 3.16582
  -5  26   6 3.40645 2.78933
  -4  26   6 36.7589 3.36385
  -3  26   6 3.27532 4.04781
  -2  26   6 3.69080 2.73198
  -1  26   6 5.26453 1.93476
   0  26   6 1.76307 1.99496
   1  26   6 0.49905 2.62596
   2  26   6 8.60629 2.34687
   3  26   6 15.4135 2.93460
   4  26   6 3.13335 2.87031
   5  26   6 34.2072 3.32785
   6  26   6 10.3100 3.33858
   7  26   6 11.5027 5.42110
  -7  27   6 6.64022 6.21050
  -6  27   6 7.15716 3.15016
  -5  27   6 10.5429 2.92219
  -4  27   6 1.04248 3.01224
  -3  27   6 5.81974 4.47662
  -2  27   6 25.3475 3.59052
  -1  27   6 6.12641 2.39147
   0  27   6 93.6150 4.28349
   1  27   6 2.50268 2.79140
   2  27   6 32.5224 3.98067
   3  27   6 4.08579 4.48465
   4  27   6 7.30281 3.28846
   5  27   6 13.9987 3.23232
   6  27   6 4.57908 3.34767
  -6  28   6 1.24107 3.17377
  -5  28   6 51.1005 3.94878
  -4  28   6 8.92482 3.24711
  -3  28   6 79.4376 6.82869
  -2  28   6 10.1017 3.43006
  -1  28   6 174.579 6.01128
   0  28   6 16.5106 3.67183
   1  28   6 53.4278 4.38879
   2  28   6 29.3991 4.87526
   3  28   6 61.2830 5.42526
   4  28   6 10.5721 3.88639
   5  28   6 7.57072 4.10195
   6  28   6 0.75686 3.44505
  -6  29   6 33.6828 3.93586
  -5  29   6 1.48203 4.45418
  -4  29   6 101.203 6.01802
  -3  29   6 0.18044 4.94601
  -2  29   6 123.981 7.36770
  -1  29   6 3.50075 3.00487
   0  29   6 81.5839 6.14491
   1  29   6 25.5487 3.95221
   2  29   6 31.5153 4.67553
   3  29   6 2.27424 5.80128
   4  29   6 49.2728 4.73608
   5  29   6 13.1328 4.33824
  -5  30   6 36.8514 4.79922
  -4  30   6 9.11015 4.12893
  -3  30   6 54.5533 6.13166
  -2  30   6 0.00000 5.61199
  -1  30   6 57.7954 4.85038
   0  30   6 11.2420 3.78181
   1  30   6 22.1959 4.11186
   2  30   6 2.81815 4.72161
   3  30   6 5.91844 6.01287
   4  30   6 9.92759 4.38579
  -4  31   6 27.3809 4.24290
  -3  31   6 3.23165 5.01618
  -2  31   6 3.07826 6.04616
  -1  31   6 7.50678 4.71402
   0  31   6 17.1270 4.49442
   1  31   6 0.00000 3.76423
   2  31   6 9.63911 5.79439
   3  31   6 6.62790 6.06930
  -3  32   6 4.81199 5.32604
  -2  32   6 0.00000 6.36941
  -1  32   6 0.42303 5.61532
   0  32   6 1.89148 4.07090
   1  32   6 0.00000 4.22692
   2  32   6 7.44515 7.04711
 -12   0   7 4.69040 7.89159
 -11   0   7 8.15628 3.70819
 -10   0   7 2.02444 2.21259
  -9   0   7 71.5200 7.10628
  -8   0   7 29.0743 4.83336
  -7   0   7 26.7870 1.86519
  -6   0   7 129.782 7.52869
  -5   0   7 1.76157 1.01573
  -4   0   7 14.9917 5.38644
  -3   0   7 0.40323 0.58049
  -2   0   7 0.81405 0.67925
  -1   0   7 8.22356 1.49150
   0   0   7 0.10167 0.62399
   1   0   7 0.00000 1.56901
   2   0   7 0.47689 0.70443
   3   0   7 0.17277 0.69615
   4   0   7 15.6304 1.79458
   5   0   7 4.41649 1.00928
   6   0   7 2.58478 1.14102
   7   0   7 6.52938 1.87321
   8   0   7 0.48658 2.97531
   9   0   7 0.37852 3.05391
  10   0   7 2.35780 5.05725
  11   0   7 13.5268 5.73592
 -12   1   7 37.1282 6.08253
 -11   1   7 63.1240 4.01109
 -10   1   7 68.1312 2.32315
  -9   1   7 44.9658 2.89809
  -8   1   7 36.3630 2.81122
  -7   1   7 60.1012 1.75673
  -6   1   7 26.1270 0.99540
  -5   1   7 5.03646 0.76533
  -4   1   7 18.7745 0.81160
  -3   1   7 294.488 4.53388
  -2   1   7 555.771 11.4139
  -1   1   7 955.530 12.5568
   0   1   7 36.8588 0.79024
   1   1   7 13.0359 1.43381
   2   1   7 4.13542 0.79772
   3   1   7 50.7701 0.99502
   4   1   7 380.157 6.88862
   5   1   7 106.962 1.84049
   6   1   7 17.8615 0.89039
   7   1   7 38.2808 1.69477
   8   1   7 17.2248 2.08970
   9   1   7 16.9786 1.90554
  10   1   7 5.99808 2.83430
  11   1   7 14.4625 4.35753
 -12   2   7 100.290 7.51114
 -11   2   7 39.3729 4.20910
 -10   2   7 7.91453 1.43647
  -9   2   7 41.2937 2.05099
  -8   2   7 18.5667 2.43460
  -7   2   7 64.1230 1.81523
  -6   2   7 0.63575 0.80269
  -5   2   7 275.852 4.45848
  -4   2   7 335.313 4.98525
  -3   2   7 26.9640 0.74495
  -2   2   7 317.995 4.37245
  -1   2   7 724.041 9.75089
   0   2   7 28.7554 0.71239
   1   2   7 793.012 13.4160
   2   2   7 673.689 10.2661
   3   2   7 120.370 1.79780
   4   2   7 8.77657 1.03918
   5   2   7 116.374 1.88701
   6   2   7 35.3229 1.06843
   7   2   7 48.4964 1.75922
   8   2   7 94.6048 5.05197
   9   2   7 4.56343 1.93015
  10   2   7 6.75372 2.82436
  11   2   7 11.2782 3.44464
 -12   3   7 45.5479 6.24228
 -11   3   7 6.08106 3.34894
 -10   3   7 83.7566 2.68769
  -9   3   7 4.53043 2.00699
  -8   3   7 32.3635 2.02145
  -7   3   7 3.28067 1.02464
  -6   3   7 110.851 1.97154
  -5   3   7 132.483 2.72605
  -4   3   7 43.1244 2.02824
  -3   3   7 7.24152 0.58210
  -2   3   7 113.658 2.21431
  -1   3   7 128.855 2.03827
   0   3   7 668.064 12.2789
   1   3   7 125.164 4.11249
   2   3   7 105.975 1.76204
   3   3   7 144.348 2.56745
   4   3   7 30.4922 1.67802
   5   3   7 129.122 2.91894
   6   3   7 43.5090 1.23675
   7   3   7 74.8794 2.99525
   8   3   7 81.7430 4.32003
   9   3   7 29.3959 1.64343
  10   3   7 19.4778 3.27332
  11   3   7 18.1567 3.99936
 -12   4   7 12.9978 7.23562
 -11   4   7 68.0175 4.18910
 -10   4   7 3.81918 1.68664
  -9   4   7 73.1533 3.33571
  -8   4   7 10.0487 1.18763
  -7   4   7 155.356 3.13604
  -6   4   7 53.5779 1.52248
  -5   4   7 25.9047 0.85220
  -4   4   7 203.871 3.37454
  -3   4   7 307.456 4.99869
  -2   4   7 8.14577 0.69521
  -1   4   7 10.7561 0.57862
   0   4   7 526.342 10.4675
   1   4   7 4.93376 3.45499
   2   4   7 88.1478 1.87401
   3   4   7 163.322 2.46028
   4   4   7 206.714 3.16129
   5   4   7 6.15717 0.68203
   6   4   7 176.121 2.81849
   7   4   7 53.1498 2.42334
   8   4   7 17.9739 1.80807
   9   4   7 68.1815 3.29862
  10   4   7 30.6096 2.84551
  11   4   7 50.5515 3.86800
 -12   5   7 29.8044 11.6994
 -11   5   7 19.6452 3.06182
 -10   5   7 68.3427 2.63347
  -9   5   7 28.6517 2.19468
  -8   5   7 127.886 3.52529
  -7   5   7 7.34435 0.92445
  -6   5   7 11.4345 0.72367
  -5   5   7 35.7821 1.79205
  -4   5   7 273.923 4.43191
  -3   5   7 19.1332 0.88273
  -2   5   7 351.279 5.89647
  -1   5   7 3.86729 0.73972
   0   5   7 67.7850 1.39589
   1   5   7 316.753 4.60369
   2   5   7 25.8801 0.75590
   3   5   7 149.444 2.36274
   4   5   7 8.82180 1.12736
   5   5   7 8.02828 1.33512
   6   5   7 46.7102 1.25313
   7   5   7 131.953 3.98824
   8   5   7 36.2911 2.15207
   9   5   7 4.48260 2.32486
  10   5   7 24.5628 2.84825
  11   5   7 10.0528 3.47602
 -12   6   7 6.11313 6.18195
 -11   6   7 5.95437 2.90335
 -10   6   7 1.51178 1.78009
  -9   6   7 124.903 4.22614
  -8   6   7 59.2328 2.46467
  -7   6   7 26.5061 1.09440
  -6   6   7 68.3754 1.65284
  -5   6   7 18.4418 0.83348
  -4   6   7 355.922 5.59022
  -3   6   7 74.0259 1.34776
  -2   6   7 23.8185 0.94688
  -1   6   7 786.532 10.7761
   0   6   7 684.188 12.7072
   1   6   7 663.180 10.0819
   2   6   7 2.08332 0.58959
   3   6   7 42.4748 1.06310
   4   6   7 0.00000 1.37598
   5   6   7 284.599 4.43340
   6   6   7 0.27008 0.99439
   7   6   7 30.8855 1.80757
   8   6   7 3.84019 0.92131
   9   6   7 19.0573 3.58874
  10   6   7 6.75872 2.41494
  11   6   7 9.60542 3.91183
 -12   7   7 6.36533 6.06777
 -11   7   7 0.14476 3.02562
 -10   7   7 22.0843 1.84110
  -9   7   7 12.2908 2.21698
  -8   7   7 28.3315 1.33375
  -7   7   7 26.1420 1.13751
  -6   7   7 8.59482 0.83958
  -5   7   7 34.3180 1.03074
  -4   7   7 107.630 3.77242
  -3   7   7 135.983 2.13015
  -2   7   7 89.0889 1.75032
  -1   7   7 183.031 2.76354
   0   7   7 58.8237 1.43058
   1   7   7 475.219 6.70472
   2   7   7 0.00000 0.68384
   3   7   7 2.53724 0.77562
   4   7   7 33.3024 1.06342
   5   7   7 26.5410 0.97846
   6   7   7 5.64342 1.08615
   7   7   7 40.5737 1.88539
   8   7   7 30.8993 4.94224
   9   7   7 41.3490 2.69947
  10   7   7 4.68623 2.43313
  11   7   7 0.00000 4.51311
 -12   8   7 0.00000 6.38862
 -11   8   7 11.3304 2.92551
 -10   8   7 21.5047 2.27236
  -9   8   7 17.7963 1.91304
  -8   8   7 18.4890 1.20754
  -7   8   7 3.78219 0.76062
  -6   8   7 9.81105 0.80030
  -5   8   7 90.2989 1.84961
  -4   8   7 261.747 4.07640
  -3   8   7 28.5076 0.86095
  -2   8   7 14.4559 0.84278
  -1   8   7 138.916 3.03103
   0   8   7 36.1681 1.00659
   1   8   7 0.00000 3.32848
   2   8   7 3.82735 0.65208
   3   8   7 81.6579 1.97862
   4   8   7 1.88642 0.76897
   5   8   7 44.1798 1.12183
   6   8   7 0.00000 0.97646
   7   8   7 14.2063 1.51489
   8   8   7 0.00000 2.71447
   9   8   7 41.7617 2.61332
  10   8   7 5.76016 2.31318
  11   8   7 0.00000 5.67274
 -12   9   7 12.4628 5.89745
 -11   9   7 4.77573 3.08736
 -10   9   7 26.5550 2.56665
  -9   9   7 11.4464 1.57334
  -8   9   7 108.539 3.57465
  -7   9   7 61.6808 1.91591
  -6   9   7 38.6600 1.31493
  -5   9   7 0.00000 2.18428
  -4   9   7 65.2387 1.53348
  -3   9   7 3.36067 0.62434
  -2   9   7 486.219 7.20949
  -1   9   7 19.1992 1.44188
   0   9   7 240.220 4.62243
   1   9   7 304.916 4.75186
   2   9   7 51.4455 1.35770
   3   9   7 13.8003 1.23063
   4   9   7 6.47079 1.46305
   5   9   7 48.2055 1.20809
   6   9   7 10.9754 1.04077
   7   9   7 14.8611 1.21020
   8   9   7 16.6990 2.14645
   9   9   7 35.3326 2.48740
  10   9   7 31.5380 4.53048
  11   9   7 16.2621 3.15062
 -11  10   7 19.2869 3.28954
 -10  10   7 0.00000 2.32867
  -9  10   7 52.3464 2.08858
  -8  10   7 28.2233 1.79780
  -7  10   7 126.537 3.30272
  -6  10   7 6.42358 0.89664
  -5  10   7 157.740 2.35832
  -4  10   7 73.6557 1.48148
  -3  10   7 129.702 2.66579
  -2  10   7 21.5807 1.23703
  -1  10   7 14.7205 1.53855
   0  10   7 12.2947 0.69159
   1  10   7 95.0346 1.71108
   2  10   7 121.879 2.36486
   3  10   7 20.3629 1.27048
   4  10   7 67.5178 1.50425
   5  10   7 74.6685 1.62557
   6  10   7 14.1435 1.37638
   7  10   7 125.524 3.76867
   8  10   7 81.4921 10.8385
   9  10   7 23.9602 5.79283
  10  10   7 37.5834 4.42804
  11  10   7 22.6432 3.70177
 -11  11   7 4.20746 3.10863
 -10  11   7 26.5008 2.65581
  -9  11   7 13.3169 1.63829
  -8  11   7 90.3963 3.09607
  -7  11   7 24.2775 1.35199
  -6  11   7 80.9634 1.83130
  -5  11   7 0.00000 0.71848
  -4  11   7 157.801 2.47955
  -3  11   7 9.43614 0.76976
  -2  11   7 6.42397 0.77652
  -1  11   7 94.9619 1.81643
   0  11   7 29.7275 0.96496
   1  11   7 10.4340 0.83988
   2  11   7 15.6364 0.85575
   3  11   7 41.5993 1.80378
   4  11   7 32.7799 1.09335
   5  11   7 57.9148 1.60833
   6  11   7 71.6516 2.23277
   7  11   7 61.6883 3.01726
   9  11   7 15.3179 5.31810
  10  11   7 6.71594 3.88322
 -11  12   7 13.0099 4.42292
 -10  12   7 1.62524 2.47979
  -9  12   7 7.50983 1.82792
  -8  12   7 8.42440 1.29387
  -7  12   7 126.616 3.20273
  -6  12   7 29.0294 1.14734
  -5  12   7 123.056 2.04419
  -4  12   7 9.02830 0.86469
  -3  12   7 307.714 5.75191
  -2  12   7 9.13716 0.72970
  -1  12   7 245.174 3.57851
   0  12   7 5.28760 0.56566
   1  12   7 42.8441 1.56173
   2  12   7 6.43261 0.78720
   3  12   7 8.07041 1.27774
   4  12   7 141.621 3.51401
   5  12   7 111.446 2.18035
   6  12   7 37.8426 2.03136
   7  12   7 55.4585 2.89222
   8  12   7 76.3941 9.77807
   9  12   7 16.8624 4.84878
  10  12   7 1.62436 4.00301
 -11  13   7 4.58780 3.42487
 -10  13   7 11.1134 2.86085
  -9  13   7 7.20066 1.92124
  -8  13   7 27.3259 1.64994
  -7  13   7 15.8795 1.69249
  -6  13   7 76.6182 1.91941
  -5  13   7 31.3581 1.22578
  -4  13   7 176.345 3.98981
  -3  13   7 100.402 2.08257
  -2  13   7 120.875 2.49015
  -1  13   7 119.696 2.13879
   0  13   7 13.4617 0.65854
   1  13   7 15.3939 0.96089
   2  13   7 17.8753 1.07871
   3  13   7 237.166 4.69418
   4  13   7 211.875 3.73612
   5  13   7 253.004 4.93095
   6  13   7 81.6062 3.18076
   7  13   7 68.3438 3.80223
   8  13   7 6.48307 6.93203
   9  13   7 62.2931 8.55166
  10  13   7 7.48024 5.20585
 -11  14   7 7.66511 3.55800
 -10  14   7 10.0439 2.79590
  -9  14   7 3.09116 2.18011
  -8  14   7 29.3764 1.89747
  -7  14   7 18.7078 1.60553
  -6  14   7 20.2468 1.62953
  -5  14   7 175.685 3.17009
  -4  14   7 17.5744 0.92682
  -3  14   7 6.47450 0.94980
  -2  14   7 31.5399 1.06217
  -1  14   7 2.43403 3.64497
   0  14   7 4.57279 0.61210
   1  14   7 45.1326 1.52065
   2  14   7 0.00000 1.06388
   3  14   7 7.36142 0.89168
   4  14   7 140.036 3.17487
   5  14   7 19.0761 1.60613
   6  14   7 31.9639 2.09914
   7  14   7 18.3587 3.82009
   8  14   7 0.00000 6.59008
   9  14   7 37.8773 6.84488
  10  14   7 20.5390 6.13230
 -11  15   7 5.29847 3.45830
 -10  15   7 7.64151 2.27751
  -9  15   7 25.2421 3.57072
  -8  15   7 12.2020 1.64767
  -7  15   7 7.62619 1.59133
  -6  15   7 30.6885 1.38215
  -5  15   7 26.4024 1.31973
  -4  15   7 0.00000 1.54169
  -3  15   7 29.1879 1.47644
  -2  15   7 90.9337 1.89312
  -1  15   7 17.6049 0.77556
   0  15   7 103.759 2.08911
   1  15   7 92.1937 3.32908
   2  15   7 37.0000 1.49904
   3  15   7 66.8038 1.94581
   4  15   7 28.1302 2.35420
   5  15   7 16.3820 1.47757
   6  15   7 32.6083 1.85734
   7  15   7 21.3599 3.85064
   8  15   7 0.00000 6.77108
   9  15   7 35.9864 8.39617
  10  15   7 2.91881 4.94254
 -11  16   7 20.4629 7.55755
 -10  16   7 3.10369 2.62543
  -9  16   7 7.73899 2.77695
  -8  16   7 49.2471 3.56172
  -7  16   7 20.7169 1.73755
  -6  16   7 5.23683 1.24934
  -5  16   7 20.1422 1.91529
  -4  16   7 95.0605 2.29120
  -3  16   7 98.3997 2.62998
  -2  16   7 26.4412 1.31279
  -1  16   7 195.865 3.85399
   0  16   7 35.4091 1.05869
   1  16   7 115.077 2.17631
   2  16   7 4.36607 1.45711
   3  16   7 61.8434 2.50070
   4  16   7 74.5716 2.00380
   5  16   7 230.395 4.65500
   6  16   7 1.74054 1.73954
   7  16   7 33.3497 4.18731
   9  16   7 41.5964 8.64296
  10  16   7 6.37996 5.09538
 -10  17   7 14.1877 2.70131
  -9  17   7 15.8928 3.26033
  -8  17   7 44.8993 3.13453
  -7  17   7 9.77806 1.95105
  -6  17   7 46.7021 1.67603
  -5  17   7 34.0268 1.35100
  -4  17   7 213.518 4.14986
  -3  17   7 59.1446 2.00857
  -2  17   7 129.699 3.55115
  -1  17   7 62.1555 1.51105
   0  17   7 1.13594 0.65157
   1  17   7 6.59755 0.88162
   2  17   7 117.431 3.15547
   3  17   7 95.9807 3.00635
   4  17   7 115.977 2.73487
   5  17   7 0.00001 3.30319
   6  17   7 96.8295 2.90748
   7  17   7 53.9964 4.55714
   8  17   7 19.4881 7.55258
   9  17   7 62.1704 10.1521
 -10  18   7 0.87983 2.73291
  -9  18   7 12.1736 2.70240
  -8  18   7 26.5431 2.96813
  -7  18   7 18.0673 2.01643
  -6  18   7 31.3525 1.69956
  -5  18   7 40.5092 2.61683
  -4  18   7 4.02876 1.20519
  -3  18   7 233.608 6.55350
  -2  18   7 18.6549 1.44259
  -1  18   7 57.0348 1.44672
   0  18   7 30.9166 1.04708
   1  18   7 2.28594 1.01548
   2  18   7 68.8246 2.51383
   3  18   7 151.657 3.88189
   4  18   7 197.441 4.41090
   5  18   7 73.6350 2.47898
   6  18   7 35.5086 2.06407
   7  18   7 2.12872 3.17554
   8  18   7 21.4653 7.89465
   9  18   7 34.8762 6.55861
 -10  19   7 25.6538 3.45381
  -9  19   7 6.57074 2.83060
  -8  19   7 47.5934 4.70812
  -7  19   7 9.89289 2.26052
  -6  19   7 76.8235 2.17679
  -5  19   7 10.0655 2.05517
  -4  19   7 108.357 2.82929
  -3  19   7 6.05826 2.03958
  -2  19   7 102.980 3.09858
  -1  19   7 4.50033 1.14318
   0  19   7 4.29835 0.71194
   1  19   7 170.651 3.22024
   2  19   7 10.8654 1.50427
   3  19   7 18.1371 2.60509
   4  19   7 50.6864 2.40837
   5  19   7 20.0169 2.11268
   6  19   7 8.89230 2.21179
   7  19   7 2.94672 3.94383
   8  19   7 0.00000 7.45390
   9  19   7 28.8071 6.12601
 -10  20   7 2.26433 4.85554
  -9  20   7 66.3494 4.09941
  -8  20   7 2.52224 4.50300
  -7  20   7 43.8196 3.02912
  -6  20   7 16.4130 1.78435
  -5  20   7 34.4720 1.80352
  -4  20   7 9.13256 1.75823
  -3  20   7 74.2410 2.95551
  -2  20   7 9.90636 2.02543
  -1  20   7 0.00000 1.66688
   0  20   7 47.1257 1.71709
   1  20   7 79.1530 2.38994
   2  20   7 154.506 4.34448
   3  20   7 8.11829 2.41019
   4  20   7 50.8509 2.23679
   5  20   7 10.6580 2.18140
   6  20   7 3.36324 3.04264
   7  20   7 14.4680 7.85906
   8  20   7 0.00000 7.89043
   9  20   7 25.5029 6.53071
  -9  21   7 23.6137 3.33027
  -8  21   7 2.03286 5.41713
  -7  21   7 8.41815 2.59763
  -6  21   7 16.1446 1.99729
  -5  21   7 42.4941 1.79687
  -4  21   7 48.0929 2.34421
  -3  21   7 128.624 4.08995
  -2  21   7 3.77949 1.88721
  -1  21   7 0.54766 1.27664
   0  21   7 1.92421 1.26720
   1  21   7 19.6993 1.36763
   2  21   7 0.00000 2.08457
   3  21   7 4.93984 2.11128
   4  21   7 0.46518 2.21676
   5  21   7 27.5396 1.96634
   6  21   7 4.08462 2.06404
   7  21   7 16.5508 6.62469
   8  21   7 0.00000 7.69979
  -9  22   7 12.3781 3.29565
  -8  22   7 27.9327 6.35068
  -7  22   7 3.72223 2.63154
  -6  22   7 16.3949 2.15016
  -5  22   7 20.1594 2.00580
  -4  22   7 215.307 9.85548
  -3  22   7 37.7493 2.86515
  -2  22   7 10.2377 1.69487
  -1  22   7 11.7168 2.00352
   0  22   7 8.74116 1.41279
   1  22   7 6.20454 1.91159
   2  22   7 9.40848 2.00544
   3  22   7 8.22985 2.52968
   4  22   7 13.7786 1.94716
   5  22   7 2.05806 2.04836
   6  22   7 0.37733 2.11536
   7  22   7 7.53176 3.31924
   8  22   7 6.61490 8.98934
  -9  23   7 7.19248 3.42743
  -8  23   7 29.4299 6.66454
  -7  23   7 1.51840 3.64795
  -6  23   7 9.90852 2.78868
  -5  23   7 84.0487 3.18408
  -4  23   7 110.905 4.05365
  -3  23   7 36.7258 3.52030
  -2  23   7 34.7182 2.10304
  -1  23   7 32.8841 1.79000
   0  23   7 20.8886 1.88093
   1  23   7 0.00000 1.27160
   2  23   7 29.0999 2.54874
   3  23   7 0.00000 2.19607
   4  23   7 68.2143 2.89912
   5  23   7 7.03492 2.29522
   6  23   7 3.83824 2.18151
   7  23   7 1.60744 3.75360
   8  23   7 3.80533 8.98546
  -8  24   7 0.00000 6.08222
  -7  24   7 19.5401 3.50516
  -6  24   7 4.37479 2.39061
  -5  24   7 2.78940 2.16724
  -4  24   7 54.0693 3.70492
  -3  24   7 92.3290 4.89673
  -2  24   7 4.04948 2.01123
  -1  24   7 13.1781 1.61489
   0  24   7 4.75500 1.72067
   1  24   7 136.505 3.83752
   2  24   7 2.62234 2.00052
   3  24   7 1.80334 2.34912
   4  24   7 14.8116 2.88346
   5  24   7 67.4373 3.20944
   6  24   7 0.00000 2.40591
   7  24   7 24.1940 4.02263
  -8  25   7 16.6098 6.72526
  -7  25   7 5.98530 3.77637
  -6  25   7 17.2745 2.71546
  -5  25   7 2.85188 2.77761
  -4  25   7 49.1201 4.01947
  -3  25   7 39.2895 4.61634
  -2  25   7 0.00000 2.18390
  -1  25   7 5.35008 1.69346
   0  25   7 109.389 3.79709
   1  25   7 0.00000 2.35737
   2  25   7 26.8256 2.35868
   3  25   7 0.00000 3.81537
   4  25   7 109.749 3.98620
   5  25   7 6.71903 3.31525
   6  25   7 70.7644 4.22842
   7  25   7 15.3186 4.75552
  -7  26   7 85.0261 6.31549
  -6  26   7 5.31481 2.84711
  -5  26   7 17.0738 3.16400
  -4  26   7 26.4367 3.20340
  -3  26   7 11.2964 4.36982
  -2  26   7 35.9957 3.31989
  -1  26   7 6.43578 1.89210
   0  26   7 17.7619 2.35691
   1  26   7 1.11509 2.79972
   2  26   7 14.7622 3.10711
   3  26   7 88.9874 4.69092
   4  26   7 19.7123 3.09568
   5  26   7 94.3077 4.67524
   6  26   7 2.85722 3.62163
  -7  27   7 11.1397 4.91339
  -6  27   7 52.8756 3.80338
  -5  27   7 6.10094 3.06972
  -4  27   7 56.8275 3.80474
  -3  27   7 13.9956 4.11232
  -2  27   7 35.3456 3.68987
  -1  27   7 33.7247 2.94174
   0  27   7 3.47550 2.75321
   1  27   7 13.6789 2.93500
   2  27   7 53.5911 3.91230
   3  27   7 41.7851 4.42291
   4  27   7 59.7030 4.99508
   5  27   7 0.00000 3.99976
   6  27   7 8.44490 4.31919
  -6  28   7 4.02410 3.42183
  -5  28   7 17.6878 3.78048
  -4  28   7 0.00000 3.24165
  -3  28   7 21.8350 4.72282
  -2  28   7 2.82025 3.41616
  -1  28   7 0.00000 2.75790
   0  28   7 7.48845 3.15699
   1  28   7 0.00000 3.74410
   2  28   7 0.00000 4.42194
   3  28   7 1.84317 5.77792
   4  28   7 1.99131 3.86216
   5  28   7 4.59065 4.30785
  -6  29   7 3.09093 3.97844
  -5  29   7 14.2693 3.89871
  -4  29   7 0.00000 4.12196
  -3  29   7 15.8775 4.88436
  -2  29   7 3.18434 5.63222
  -1  29   7 1.03245 4.60137
   0  29   7 24.8842 4.20061
   1  29   7 3.17975 4.40220
   2  29   7 10.3141 4.73472
   3  29   7 12.2093 4.99647
   4  29   7 2.99153 5.37994
   5  29   7 17.0503 4.57479
  -5  30   7 12.5369 4.20100
  -4  30   7 18.9437 3.93791
  -3  30   7 19.2096 5.44830
  -2  30   7 8.41362 5.91880
  -1  30   7 21.8352 4.45815
   0  30   7 3.67199 3.87509
   1  30   7 10.6455 4.13186
   2  30   7 6.17932 4.91610
   3  30   7 8.93400 6.75036
   4  30   7 3.87831 4.55193
  -4  31   7 25.6037 4.26170
  -3  31   7 2.68498 5.26635
  -2  31   7 16.9349 6.20795
  -1  31   7 20.5216 4.49863
   0  31   7 15.7071 4.27386
   1  31   7 3.03111 4.81844
   2  31   7 2.02780 5.01454
   3  31   7 4.81054 8.38539
  -3  32   7 45.0539 14.8385
  -2  32   7 4.13439 8.04687
  -1  32   7 16.6605 5.43747
   0  32   7 4.45870 4.20569
   1  32   7 1.97886 5.03824
   2  32   7 7.96545 4.77943
 -12   0   8 38.8746 8.97530
 -11   0   8 101.147 6.28589
 -10   0   8 96.0612 4.71872
  -9   0   8 36.1528 3.63387
  -8   0   8 79.0765 4.14288
  -7   0   8 96.6457 4.16483
  -6   0   8 5.46015 1.20130
  -5   0   8 39.7890 1.72877
  -4   0   8 59.5201 1.68694
  -3   0   8 0.00000 0.75787
  -2   0   8 1304.57 27.9620
  -1   0   8 123.667 2.79500
   0   0   8 111.772 2.95702
   1   0   8 0.35537 0.89509
   2   0   8 374.653 9.73444
   3   0   8 159.688 3.11308
   4   0   8 222.273 4.92229
   5   0   8 60.0509 1.79497
   6   0   8 36.7921 1.56867
   7   0   8 170.143 5.41340
   8   0   8 30.7389 4.45657
   9   0   8 9.82268 4.98437
  10   0   8 44.4766 5.92594
  11   0   8 21.0482 6.06733
 -12   1   8 49.2843 6.40028
 -11   1   8 6.67451 3.10307
 -10   1   8 111.117 3.06508
  -9   1   8 5.93871 1.81853
  -8   1   8 212.844 4.96253
  -7   1   8 43.4883 1.53602
  -6   1   8 39.7785 1.38822
  -5   1   8 372.056 5.30748
  -4   1   8 48.7004 1.15468
  -3   1   8 7.41544 0.61189
  -2   1   8 311.543 6.07440
  -1   1   8 187.356 2.91951
   0   1   8 48.5911 1.15819
   1   1   8 11.3409 0.70258
   2   1   8 9.77204 0.68383
   3   1   8 281.866 4.13886
   4   1   8 68.2123 1.45570
   5   1   8 134.947 2.85538
   6   1   8 102.579 1.96746
   7   1   8 48.5947 1.86885
   8   1   8 33.9059 3.58578
   9   1   8 51.5465 3.52652
  10   1   8 11.8268 3.34147
  11   1   8 8.07769 4.32570
 -12   2   8 14.3762 5.92481
 -11   2   8 91.9410 4.70492
 -10   2   8 3.75848 1.70379
  -9   2   8 23.6159 2.72822
  -8   2   8 54.2829 2.36691
  -7   2   8 42.0030 1.55229
  -6   2   8 8.90436 0.97861
  -5   2   8 6.79491 1.03203
  -4   2   8 484.576 6.89993
  -3   2   8 1.39374 0.57664
  -2   2   8 7.12098 0.98676
  -1   2   8 32.9874 5.10426
   0   2   8 1.51883 0.43522
   1   2   8 65.5990 1.69358
   2   2   8 67.9684 1.57906
   3   2   8 25.8642 0.74529
   4   2   8 149.698 4.48890
   5   2   8 351.068 5.02598
   6   2   8 99.8639 1.83385
   7   2   8 75.4923 1.99686
   8   2   8 11.6358 1.90259
   9   2   8 65.8989 3.59065
  10   2   8 3.31032 3.42944
  11   2   8 3.32020 4.32447
 -12   3   8 7.71229 5.81079
 -11   3   8 15.2419 3.77304
 -10   3   8 10.8381 1.53293
  -9   3   8 7.02977 2.06326
  -8   3   8 23.3947 1.97520
  -7   3   8 27.1961 1.31359
  -6   3   8 28.6804 1.54966
  -5   3   8 14.5830 0.74738
  -4   3   8 280.723 4.15929
  -3   3   8 318.111 4.85786
  -2   3   8 27.0584 0.77149
  -1   3   8 469.862 6.98727
   0   3   8 60.2399 1.29962
   1   3   8 12.5781 0.78217
   2   3   8 27.7888 1.04591
   3   3   8 383.028 5.15033
   4   3   8 15.8886 0.80973
   5   3   8 11.2676 0.73976
   6   3   8 47.4968 1.36622
   7   3   8 4.74041 1.77538
   8   3   8 74.1773 7.42654
   9   3   8 22.7755 2.89543
  10   3   8 3.96462 2.95814
  11   3   8 8.63123 3.99101
 -12   4   8 4.63154 7.40036
 -11   4   8 7.41133 2.96420
 -10   4   8 6.67389 2.01544
  -9   4   8 9.13472 2.21268
  -8   4   8 47.2559 2.45657
  -7   4   8 24.4393 1.41028
  -6   4   8 10.4443 1.04107
  -5   4   8 0.45450 0.69499
  -4   4   8 31.0819 1.01676
  -3   4   8 15.2917 0.77734
  -2   4   8 94.2881 1.57700
  -1   4   8 680.650 9.14021
   0   4   8 4.27135 0.44279
   1   4   8 28.0251 0.88037
   2   4   8 37.0437 1.11650
   3   4   8 11.5994 0.71274
   4   4   8 187.705 2.98284
   5   4   8 54.5025 1.36372
   6   4   8 2.74003 1.14216
   7   4   8 19.4040 2.05959
   8   4   8 17.5105 2.72779
   9   4   8 34.9717 2.21098
  10   4   8 0.10464 3.77820
  11   4   8 13.8007 4.89782
 -12   5   8 10.1115 7.11948
 -11   5   8 6.95707 2.88463
 -10   5   8 11.8013 1.73518
  -9   5   8 55.9922 2.75338
  -8   5   8 58.5294 2.25453
  -7   5   8 28.1634 1.56360
  -6   5   8 7.46659 1.04294
  -5   5   8 0.12989 0.69673
  -4   5   8 128.432 4.76213
  -3   5   8 81.0576 1.68651
  -2   5   8 90.0415 2.40653
  -1   5   8 15.4504 1.79777
   0   5   8 77.6973 1.55273
   1   5   8 10.0457 0.62958
   2   5   8 267.773 3.73609
   3   5   8 344.807 4.98945
   4   5   8 3.75213 0.79865
   5   5   8 126.566 3.38098
   6   5   8 22.9067 1.30434
   7   5   8 4.77700 1.92061
   8   5   8 36.9854 2.95806
   9   5   8 1.71664 2.54982
  10   5   8 6.20489 3.09371
  11   5   8 14.0051 3.52841
 -12   6   8 0.00000 5.93856
 -11   6   8 0.38946 2.92025
 -10   6   8 1.13027 1.95746
  -9   6   8 203.871 4.59276
  -8   6   8 19.7726 1.18365
  -7   6   8 70.1113 2.27325
  -6   6   8 16.8388 1.08555
  -5   6   8 42.1890 4.12338
  -4   6   8 505.244 7.49120
  -3   6   8 251.096 3.80705
  -2   6   8 31.4857 0.85221
  -1   6   8 141.878 4.69659
   0   6   8 91.7746 1.81071
   1   6   8 49.3704 1.04153
   2   6   8 58.8186 1.45817
   3   6   8 4.58995 0.60313
   4   6   8 116.374 2.10196
   5   6   8 98.3550 1.90246
   6   6   8 118.244 2.50719
   7   6   8 16.0308 2.09916
   8   6   8 38.0457 3.00576
   9   6   8 6.51322 2.34371
  10   6   8 35.5473 3.04584
  11   6   8 7.16324 4.35040
 -12   7   8 27.7382 6.03851
 -11   7   8 8.61788 3.25074
 -10   7   8 57.3291 2.45734
  -9   7   8 12.3244 1.09806
  -8   7   8 128.966 3.77332
  -7   7   8 123.762 3.06126
  -6   7   8 131.789 2.43213
  -5   7   8 122.539 2.52577
  -4   7   8 160.434 2.57407
  -3   7   8 37.3215 0.93786
  -2   7   8 823.254 13.2559
  -1   7   8 61.5416 3.07074
   0   7   8 112.660 2.27762
   1   7   8 28.8166 1.02778
   2   7   8 52.2740 1.11952
   3   7   8 97.0780 2.44720
   4   7   8 28.2520 0.95920
   5   7   8 6.27183 0.91607
   6   7   8 12.1693 1.13986
   7   7   8 136.786 3.79261
   8   7   8 147.722 6.45176
   9   7   8 70.5142 3.24391
  10   7   8 5.19722 2.85735
  11   7   8 51.6322 3.74020
 -12   8   8 0.00000 5.75063
 -11   8   8 4.26517 3.08126
 -10   8   8 29.3629 2.24896
  -9   8   8 180.294 5.80820
  -8   8   8 38.8318 2.00578
  -7   8   8 32.7743 1.66915
  -6   8   8 45.7357 1.84205
  -5   8   8 172.589 4.55237
  -4   8   8 430.050 6.21351
  -3   8   8 65.0002 1.33076
  -2   8   8 668.085 8.78666
  -1   8   8 680.627 9.18997
   0   8   8 53.1376 1.32520
   1   8   8 28.6615 0.86555
   2   8   8 19.6283 0.88867
   3   8   8 301.849 4.64761
   4   8   8 214.566 3.25841
   5   8   8 116.119 2.38329
   6   8   8 96.9859 2.45105
   7   8   8 5.06529 1.60215
   8   8   8 31.6409 2.69160
   9   8   8 55.4474 3.04675
  10   8   8 35.9058 2.97865
  11   8   8 10.3383 2.89232
 -12   9   8 0.00000 6.38321
 -11   9   8 2.22531 3.07527
 -10   9   8 4.84920 2.14865
  -9   9   8 32.8086 2.30033
  -8   9   8 19.6134 1.87430
  -7   9   8 17.8489 1.57321
  -6   9   8 75.1060 1.80038
  -5   9   8 38.0758 1.63609
  -4   9   8 107.162 4.11452
  -3   9   8 62.2426 1.44126
  -2   9   8 67.2897 1.57073
  -1   9   8 5.88615 1.64627
   0   9   8 49.1823 1.25390
   1   9   8 260.189 3.76787
   2   9   8 1.71503 0.85082
   3   9   8 12.9671 0.97285
   4   9   8 74.4760 1.65095
   5   9   8 59.0303 1.53488
   6   9   8 1.95070 1.12176
   7   9   8 85.8413 2.85200
   8   9   8 35.9768 3.96027
   9   9   8 78.8529 3.73736
  10   9   8 6.75756 2.03252
  11   9   8 0.63722 5.60349
 -11  10   8 13.7125 2.93211
 -10  10   8 7.42755 2.20979
  -9  10   8 9.71874 2.08196
  -8  10   8 8.61176 1.56970
  -7  10   8 48.4082 2.03137
  -6  10   8 43.0725 1.43578
  -5  10   8 4.13299 0.77636
  -4  10   8 0.29954 0.73695
  -3  10   8 12.3210 0.82346
  -2  10   8 43.1721 0.93228
  -1  10   8 0.00000 0.98337
   0  10   8 193.956 3.68306
   1  10   8 58.0464 1.24625
   2  10   8 24.9553 1.28102
   3  10   8 14.7973 1.09258
   4  10   8 174.706 2.79164
   5  10   8 8.95810 0.86784
   6  10   8 0.00000 1.45541
   7  10   8 3.18489 2.18682
   8  10   8 48.1811 9.18203
   9  10   8 15.1721 6.54712
  10  10   8 3.57686 3.81550
 -11  11   8 7.32171 3.37500
 -10  11   8 8.57673 2.42987
  -9  11   8 3.63253 1.98984
  -8  11   8 17.9165 2.30298
  -7  11   8 4.69842 0.90500
  -6  11   8 16.3426 1.02059
  -5  11   8 23.3758 0.84893
  -4  11   8 37.9700 1.12092
  -3  11   8 81.9977 1.60103
  -2  11   8 14.2341 0.91827
  -1  11   8 32.4852 0.97420
   0  11   8 261.640 4.85281
   1  11   8 30.4831 1.06740
   2  11   8 0.94072 0.79126
   3  11   8 40.6832 1.79835
   4  11   8 11.9679 1.00007
   5  11   8 82.9806 1.92127
   6  11   8 15.6747 1.59426
   7  11   8 10.6507 2.11129
   8  11   8 17.6047 8.87705
   9  11   8 13.1529 4.69984
  10  11   8 16.6109 4.18932
 -11  12   8 3.83006 3.47943
 -10  12   8 7.65374 2.47148
  -9  12   8 6.79956 2.61222
  -8  12   8 45.6169 2.08739
  -7  12   8 44.5192 1.68294
  -6  12   8 3.38695 0.97981
  -5  12   8 0.00000 1.45115
  -4  12   8 20.8796 0.94584
  -3  12   8 64.6428 1.63136
  -2  12   8 1.26348 0.73108
  -1  12   8 145.277 2.50288
   0  12   8 28.0747 0.93895
   1  12   8 5.55787 0.89002
   2  12   8 0.02059 0.92733
   3  12   8 5.28048 1.47782
   4  12   8 0.60862 1.38508
   5  12   8 20.2692 1.52573
   6  12   8 64.2170 2.45906
   7  12   8 12.1431 2.51094
   8  12   8 2.54904 6.91740
   9  12   8 43.3829 11.0518
  10  12   8 1.53220 4.19737
 -11  13   8 14.1819 3.46563
 -10  13   8 13.5716 2.51932
  -9  13   8 24.1295 2.44902
  -8  13   8 6.99101 1.13719
  -7  13   8 46.0104 1.92034
  -6  13   8 185.380 3.49134
  -5  13   8 66.4545 1.61995
  -4  13   8 106.483 1.96646
  -3  13   8 13.2761 1.15876
  -2  13   8 156.178 2.56596
  -1  13   8 60.3552 1.40117
   0  13   8 82.9657 1.89149
   1  13   8 509.063 7.16027
   2  13   8 10.9136 1.18483
   3  13   8 17.0194 1.05998
   4  13   8 93.0752 2.34560
   5  13   8 189.409 3.50091
   6  13   8 28.2210 1.59214
   7  13   8 58.1274 3.53701
   8  13   8 2.12192 6.62768
   9  13   8 26.8283 6.64036
  10  13   8 15.7385 4.77865
 -11  14   8 23.9575 3.51400
 -10  14   8 11.4977 3.01427
  -9  14   8 3.37432 2.12914
  -8  14   8 120.185 3.97593
  -7  14   8 65.7871 2.12730
  -6  14   8 7.79473 1.08882
  -5  14   8 67.5875 1.58206
  -4  14   8 111.701 2.30338
  -3  14   8 105.892 2.69001
  -2  14   8 34.3579 1.09534
  -1  14   8 84.7719 1.80831
   0  14   8 368.053 6.62918
   1  14   8 684.148 10.1384
   2  14   8 272.459 4.87304
   3  14   8 19.9815 1.41788
   4  14   8 310.356 5.16137
   5  14   8 42.7464 1.96543
   6  14   8 38.7395 1.91581
   7  14   8 36.2945 4.19641
   8  14   8 0.00000 6.89016
   9  14   8 25.5074 5.41552
  10  14   8 12.6786 6.23595
 -11  15   8 7.18111 3.70798
 -10  15   8 7.50290 2.52914
  -9  15   8 16.9189 2.92968
  -8  15   8 138.651 4.46812
  -7  15   8 34.9704 1.92166
  -6  15   8 81.7900 2.22336
  -5  15   8 0.00000 1.38751
  -4  15   8 167.556 2.84274
  -3  15   8 3.10301 1.46070
  -2  15   8 106.317 2.29093
  -1  15   8 410.444 5.86894
   0  15   8 377.503 6.79636
   1  15   8 26.4977 1.28146
   2  15   8 55.8233 1.92725
   3  15   8 201.377 4.59959
   4  15   8 74.2409 2.15469
   5  15   8 93.6703 2.72003
   6  15   8 30.0290 2.03537
   7  15   8 28.4140 4.06642
   8  15   8 8.13209 7.92453
   9  15   8 97.5592 8.37472
  10  15   8 23.1084 5.00035
 -10  16   8 1.61527 2.70064
  -9  16   8 32.8880 3.11390
  -8  16   8 19.6157 2.58510
  -7  16   8 55.7907 2.64940
  -6  16   8 13.2386 1.53646
  -5  16   8 60.5934 1.98755
  -4  16   8 39.2691 1.49470
  -3  16   8 140.707 3.32070
  -2  16   8 29.7049 1.23177
  -1  16   8 33.4417 1.37324
   0  16   8 27.8901 0.95515
   1  16   8 29.4772 1.39035
   2  16   8 16.7087 1.48773
   3  16   8 3.53158 2.02939
   4  16   8 14.1601 1.68951
   5  16   8 11.6913 1.83701
   6  16   8 60.0913 2.97919
   7  16   8 8.38417 4.20705
   9  16   8 37.0046 8.45470
 -10  17   8 1.36029 2.63550
  -9  17   8 22.8386 3.19913
  -8  17   8 42.5727 3.44388
  -7  17   8 2.92602 1.80741
  -6  17   8 4.56751 2.35904
  -5  17   8 0.00000 1.32937
  -4  17   8 69.7989 2.22726
  -3  17   8 1.18975 1.10254
  -2  17   8 33.4629 1.65431
  -1  17   8 1.35651 0.63388
   0  17   8 12.5268 0.76978
   1  17   8 0.00000 1.66511
   2  17   8 31.8794 1.85737
   3  17   8 172.214 4.59651
   4  17   8 43.4410 1.95314
   5  17   8 11.8593 1.61659
   6  17   8 5.48350 2.21273
   7  17   8 1.41713 3.85489
   8  17   8 0.00000 7.50756
   9  17   8 26.0085 8.47567
 -10  18   8 4.98695 2.79629
  -9  18   8 0.90651 3.35595
  -8  18   8 14.3461 2.89927
  -7  18   8 4.46604 1.92671
  -6  18   8 6.21787 1.57862
  -5  18   8 11.1117 1.55806
  -4  18   8 26.8710 1.32973
  -3  18   8 64.4016 2.73913
  -2  18   8 14.1799 1.40751
  -1  18   8 30.6924 1.21228
   0  18   8 14.4664 0.85226
   1  18   8 51.5797 1.75568
   2  18   8 6.85093 1.73560
   3  18   8 1.21686 2.14009
   4  18   8 41.8613 3.80547
   5  18   8 2.30474 1.68140
   6  18   8 0.00000 1.84106
   7  18   8 6.92858 4.17413
   9  18   8 9.58820 6.51667
 -10  19   8 4.42535 2.99897
  -9  19   8 4.01332 2.85093
  -8  19   8 9.31055 4.23118
  -7  19   8 14.2928 2.20242
  -6  19   8 4.87227 1.97784
  -5  19   8 4.41257 1.22726
  -4  19   8 0.00000 1.48837
  -3  19   8 47.3103 2.43273
  -2  19   8 5.90918 1.67758
  -1  19   8 0.00000 1.48991
   0  19   8 1.69635 0.89169
   1  19   8 5.71839 1.35263
   2  19   8 67.9128 2.38724
   3  19   8 19.9711 1.83748
   4  19   8 31.7112 2.16264
   5  19   8 61.1438 2.33990
   6  19   8 3.54659 2.13609
   7  19   8 0.00000 6.11257
   8  19   8 0.00000 7.74770
   9  19   8 26.9331 5.89316
 -10  20   8 0.00000 9.10610
  -9  20   8 100.717 4.68763
  -8  20   8 2.15875 5.48325
  -7  20   8 18.8401 2.75307
  -6  20   8 10.3467 1.59685
  -5  20   8 0.00000 2.28230
  -4  20   8 22.6135 2.06683
  -3  20   8 23.9854 2.51728
  -2  20   8 4.17426 1.80126
  -1  20   8 64.6404 2.28022
   0  20   8 2.37829 0.75786
   1  20   8 16.5060 1.30848
   2  20   8 3.56262 2.30264
   3  20   8 23.9523 2.30223
   4  20   8 23.1091 2.26636
   5  20   8 4.87535 2.32826
   6  20   8 50.1406 2.54142
   7  20   8 1.67367 6.29383
   8  20   8 3.34011 8.57173
  -9  21   8 38.7909 3.93270
  -8  21   8 32.1310 6.58738
  -7  21   8 2.86840 2.67861
  -6  21   8 45.8731 2.19773
  -5  21   8 2.50870 1.80989
  -4  21   8 32.7318 2.33563
  -3  21   8 9.42008 2.42380
  -2  21   8 117.418 4.06354
  -1  21   8 11.5600 1.30982
   0  21   8 25.9904 1.48336
   1  21   8 3.38800 1.29468
   2  21   8 65.6370 2.62304
   3  21   8 17.4707 2.07832
   4  21   8 13.2426 2.29585
   5  21   8 27.8357 2.27496
   6  21   8 7.27191 2.04276
   7  21   8 7.86341 8.42851
   8  21   8 0.00000 8.53728
  -9  22   8 19.4508 4.15125
  -8  22   8 7.44980 5.99746
  -7  22   8 30.0317 3.37376
  -6  22   8 10.1173 2.11249
  -5  22   8 80.2714 2.78092
  -4  22   8 4.35158 2.15559
  -3  22   8 19.0179 2.81876
  -2  22   8 18.6032 2.23132
  -1  22   8 22.8502 1.50860
   0  22   8 104.173 3.11518
   1  22   8 76.8715 2.22950
   2  22   8 49.9779 2.27727
   3  22   8 44.6003 2.46146
   4  22   8 92.5847 3.72537
   5  22   8 62.3937 2.77054
   6  22   8 46.6679 2.94266
   7  22   8 4.49986 2.44135
   8  22   8 11.1608 9.55851
  -9  23   8 5.99835 6.30747
  -8  23   8 29.6259 6.91805
  -7  23   8 2.77311 2.92119
  -6  23   8 11.4995 2.78433
  -5  23   8 7.38698 2.15865
  -4  23   8 25.1217 2.37589
  -3  23   8 32.8624 2.84022
  -2  23   8 23.7815 2.70405
  -1  23   8 28.7425 1.67465
   0  23   8 54.1824 2.10253
   1  23   8 84.1873 2.71421
   2  23   8 40.5255 2.26926
   3  23   8 115.277 5.57699
   4  23   8 82.6029 3.16770
   5  23   8 38.2970 3.09228
   6  23   8 35.3551 2.74718
   7  23   8 44.1806 3.43644
   8  23   8 6.73786 10.5207
  -8  24   8 3.19705 6.66624
  -7  24   8 10.3721 3.26284
  -6  24   8 3.08481 3.09813
  -5  24   8 16.8089 2.66135
  -4  24   8 5.30584 2.44478
  -3  24   8 20.1672 2.64428
  -2  24   8 6.04700 2.67356
  -1  24   8 0.00000 2.10943
   0  24   8 82.3198 2.84320
   1  24   8 10.4956 1.40685
   2  24   8 69.0077 3.07390
   3  24   8 64.7076 3.34344
   4  24   8 49.6427 3.72586
   5  24   8 28.0778 2.75774
   6  24   8 12.6324 3.00157
   7  24   8 34.1836 4.18741
  -8  25   8 7.18161 7.14635
  -7  25   8 10.3421 5.24922
  -6  25   8 0.51714 2.51890
  -5  25   8 2.79862 2.59984
  -4  25   8 0.00000 2.80714
  -3  25   8 55.5844 3.74251
  -2  25   8 0.22567 2.37287
  -1  25   8 91.1405 3.28313
   0  25   8 4.67390 2.40683
   1  25   8 88.4927 4.85506
   2  25   8 28.4593 3.09774
   3  25   8 38.3344 3.55431
   4  25   8 29.4140 3.31792
   5  25   8 14.3871 3.04453
   6  25   8 19.5441 4.06529
   7  25   8 0.21340 3.99903
  -7  26   8 3.50220 3.50473
  -6  26   8 0.00000 3.06173
  -5  26   8 25.7225 3.32522
  -4  26   8 3.51318 3.75169
  -3  26   8 1.54527 2.89488
  -2  26   8 4.97892 2.94786
  -1  26   8 84.8351 3.95807
   0  26   8 8.29625 2.94602
   1  26   8 5.38393 3.00369
   2  26   8 2.68850 2.63255
   3  26   8 2.58445 3.09667
   4  26   8 15.1659 3.49761
   5  26   8 0.00000 3.71999
   6  26   8 15.5058 4.34184
  -7  27   8 12.9865 5.67181
  -6  27   8 9.82406 3.68478
  -5  27   8 11.0814 2.88563
  -4  27   8 6.32626 3.61861
  -3  27   8 27.2056 3.16821
  -2  27   8 22.9331 3.65728
  -1  27   8 83.3062 4.25082
   0  27   8 12.8499 2.85542
   1  27   8 13.3190 2.98722
   2  27   8 69.2970 3.56475
   3  27   8 3.09906 5.17356
   4  27   8 23.4005 4.30712
   5  27   8 49.9880 4.57432
   6  27   8 7.01004 4.80591
  -6  28   8 31.6461 4.31338
  -5  28   8 13.9236 4.03841
  -4  28   8 17.0859 3.60452
  -3  28   8 16.1298 4.94772
  -2  28   8 80.9157 5.77252
  -1  28   8 30.7150 3.60461
   0  28   8 88.6314 4.86216
   1  28   8 40.4006 4.46707
   2  28   8 20.4588 4.30266
   3  28   8 25.5561 7.49421
   4  28   8 25.8335 4.66192
   5  28   8 11.0867 4.27678
  -5  29   8 6.34770 4.01989
  -4  29   8 14.1864 3.70399
  -3  29   8 61.9125 6.14052
  -2  29   8 13.2523 5.87145
  -1  29   8 23.3118 4.16225
   0  29   8 25.8240 3.87220
   1  29   8 13.1865 4.06933
   2  29   8 41.2678 4.85717
   3  29   8 24.3667 6.19483
   4  29   8 7.15591 6.62019
  -5  30   8 4.23056 4.62150
  -4  30   8 16.5174 3.96230
  -3  30   8 8.48591 5.36370
  -2  30   8 15.9297 6.81451
  -1  30   8 3.66699 4.82118
   0  30   8 11.4675 4.79536
   1  30   8 5.68451 4.01402
   2  30   8 0.00000 5.39010
   3  30   8 18.5808 6.11223
   4  30   8 29.6469 5.43771
  -4  31   8 0.00000 3.50465
  -3  31   8 11.3137 5.48623
  -2  31   8 9.66709 6.20543
  -1  31   8 4.84317 6.20844
   0  31   8 1.30447 4.47177
   1  31   8 2.75845 4.07391
   2  31   8 8.81938 5.97891
   3  31   8 3.13026 6.75835
  -2  32   8 1.48176 7.73489
  -1  32   8 4.30436 5.80371
   0  32   8 3.78903 4.59634
   1  32   8 9.53703 7.15680
 -12   0   9 16.1772 8.61884
 -11   0   9 6.67377 4.68081
 -10   0   9 2.98923 2.43050
  -9   0   9 14.9211 3.40655
  -8   0   9 2.61273 2.61646
  -7   0   9 1.78365 1.47274
  -6   0   9 0.00000 1.11674
  -5   0   9 0.00000 0.77523
  -4   0   9 0.00000 1.83733
  -3   0   9 0.79896 0.82243
  -2   0   9 2.27504 0.95039
  -1   0   9 0.18805 0.68019
   0   0   9 6.82826 0.98133
   1   0   9 4.97058 1.17643
   2   0   9 1.42791 1.04086
   3   0   9 3.49991 0.78316
   4   0   9 0.00000 5.97695
   5   0   9 3.89471 1.12712
   6   0   9 0.00000 2.07213
   7   0   9 3.68331 1.86649
   8   0   9 4.39611 3.08194
   9   0   9 0.00000 4.00032
  10   0   9 1.95862 4.79705
  11   0   9 4.58297 5.45735
 -12   1   9 10.2666 6.64989
 -11   1   9 10.9720 3.23102
 -10   1   9 2.95944 1.66967
  -9   1   9 0.78468 1.86162
  -8   1   9 2.31742 1.70318
  -7   1   9 43.6154 1.42386
  -6   1   9 78.9541 3.11407
  -5   1   9 1.56182 0.70889
  -4   1   9 123.774 3.55810
  -3   1   9 7.91602 0.66960
  -2   1   9 99.0905 1.64461
  -1   1   9 34.5004 0.79956
   0   1   9 200.198 3.62010
   1   1   9 24.6163 3.41587
   2   1   9 3.96671 1.09704
   3   1   9 72.8030 1.49344
   4   1   9 33.9991 1.62302
   5   1   9 32.6871 1.19404
   6   1   9 14.2190 1.06414
   7   1   9 4.51143 1.46431
   8   1   9 0.00000 3.93588
   9   1   9 15.0458 3.05593
  10   1   9 1.14431 3.29686
  11   1   9 6.74099 3.92900
 -12   2   9 15.3993 7.27044
 -11   2   9 18.2843 3.54884
 -10   2   9 23.4519 2.14197
  -9   2   9 123.404 3.42584
  -8   2   9 173.033 4.96749
  -7   2   9 2.54737 1.02740
  -6   2   9 190.544 2.98205
  -5   2   9 1.39383 0.65916
  -4   2   9 122.916 2.05273
  -3   2   9 9.62368 0.78164
  -2   2   9 115.070 3.43464
  -1   2   9 123.202 2.14947
   0   2   9 293.304 5.10865
   1   2   9 564.873 9.12843
   2   2   9 722.879 10.5767
   3   2   9 38.3565 0.86600
   4   2   9 144.579 2.48788
   5   2   9 15.0048 1.93056
   6   2   9 139.873 2.69747
   7   2   9 24.1438 1.35945
   8   2   9 12.9296 2.20940
   9   2   9 16.4291 2.91824
  10   2   9 0.00000 3.29092
  11   2   9 2.82780 4.10384
 -12   3   9 24.5464 6.87308
 -11   3   9 17.1232 4.23032
 -10   3   9 75.3992 2.89337
  -9   3   9 32.1739 2.07877
  -8   3   9 86.8257 2.66819
  -7   3   9 172.589 3.99564
  -6   3   9 145.321 2.64050
  -5   3   9 39.4759 1.03242
  -4   3   9 13.6897 0.85763
  -3   3   9 296.499 4.51730
  -2   3   9 27.7918 1.07205
  -1   3   9 58.6301 1.11381
   0   3   9 1034.67 18.2013
   1   3   9 220.689 3.03288
   2   3   9 24.5933 1.04261
   3   3   9 194.677 2.90441
   4   3   9 155.447 2.38798
   5   3   9 389.224 5.55205
   6   3   9 20.5176 1.46721
   7   3   9 119.494 3.20567
   8   3   9 9.60617 1.88564
   9   3   9 5.24971 2.76183
  10   3   9 9.20316 3.85372
  11   3   9 19.7249 4.24433
 -12   4   9 7.78157 7.69343
 -11   4   9 50.5319 3.56072
 -10   4   9 6.26216 1.72086
  -9   4   9 13.7895 1.85380
  -8   4   9 126.906 4.00596
  -7   4   9 89.2459 2.34966
  -6   4   9 2.62924 0.91839
  -5   4   9 36.0633 1.48236
  -4   4   9 74.4290 1.51912
  -3   4   9 67.5518 1.60591
  -2   4   9 165.302 2.71573
  -1   4   9 53.3644 1.11262
   0   4   9 268.773 4.88126
   1   4   9 536.105 6.79053
   2   4   9 1.26000 1.68775
   3   4   9 28.6717 0.85796
   4   4   9 186.292 3.27504
   5   4   9 6.76144 1.06323
   6   4   9 239.236 4.29956
   7   4   9 9.30128 1.96450
   8   4   9 88.3101 4.78557
   9   4   9 14.5319 2.13516
  10   4   9 7.51490 3.03303
  11   4   9 7.93279 5.64711
 -12   5   9 11.7436 7.78396
 -11   5   9 1.18917 3.41585
 -10   5   9 43.3533 2.23833
  -9   5   9 128.242 4.18606
  -8   5   9 11.4553 1.95679
  -7   5   9 24.8028 1.65668
  -6   5   9 89.4512 1.83263
  -5   5   9 78.6219 1.76026
  -4   5   9 2.49037 1.15093
  -3   5   9 93.0229 1.94037
  -2   5   9 0.00000 0.66809
  -1   5   9 4.86370 0.61270
   0   5   9 234.278 4.21421
   1   5   9 112.366 2.59498
   2   5   9 18.5982 0.87381
   3   5   9 129.492 2.09701
   4   5   9 1.66388 0.58834
   5   5   9 162.339 2.57814
   6   5   9 0.49208 1.19263
   7   5   9 48.4268 2.59217
   8   5   9 9.85668 3.34161
   9   5   9 15.2913 3.54958
  10   5   9 0.00000 2.84862
  11   5   9 11.4102 4.16527
 -12   6   9 25.9080 7.61371
 -11   6   9 2.05740 3.48671
 -10   6   9 12.1778 1.94942
  -9   6   9 9.27044 1.79656
  -8   6   9 42.0275 2.33319
  -7   6   9 105.650 2.86861
  -6   6   9 12.2866 1.01154
  -5   6   9 6.38295 1.25873
  -4   6   9 144.774 2.48827
  -3   6   9 10.2941 0.75775
  -2   6   9 5.36769 0.74059
  -1   6   9 11.3432 0.76248
   0   6   9 1.06259 0.50073
   1   6   9 60.8643 1.14274
   2   6   9 185.636 2.75215
   3   6   9 8.41944 0.85385
   4   6   9 15.9928 0.92803
   5   6   9 38.8735 1.15103
   6   6   9 52.1098 1.83319
   7   6   9 15.1446 2.30525
   8   6   9 34.6858 2.61591
   9   6   9 38.2129 4.28318
  10   6   9 2.08698 2.71620
  11   6   9 6.96424 3.46426
 -12   7   9 9.52584 6.56474
 -11   7   9 0.43619 3.32390
 -10   7   9 3.35173 1.99773
  -9   7   9 0.38463 1.64537
  -8   7   9 17.0333 2.02031
  -7   7   9 8.01177 1.62326
  -6   7   9 8.68161 1.28951
  -5   7   9 0.00000 1.16180
  -4   7   9 104.121 2.32878
  -3   7   9 4.18886 0.68871
  -2   7   9 74.3160 1.39497
  -1   7   9 53.8562 1.22139
   0   7   9 22.3096 0.81017
   1   7   9 396.073 5.73747
   2   7   9 1.55435 0.66963
   3   7   9 5.96887 0.68729
   4   7   9 0.00000 0.99878
   5   7   9 33.0292 1.20172
   6   7   9 0.00000 1.32596
   7   7   9 4.74010 2.30792
   8   7   9 19.9297 2.18472
   9   7   9 6.59886 2.98811
  10   7   9 2.76539 2.38707
  11   7   9 6.45410 2.61332
 -12   8   9 0.00000 5.71718
 -11   8   9 0.00000 3.26765
 -10   8   9 3.09256 1.97842
  -9   8   9 16.3204 1.54275
  -8   8   9 32.7998 2.04693
  -7   8   9 12.8852 1.74810
  -6   8   9 7.37067 0.97989
  -5   8   9 179.361 2.96517
  -4   8   9 3.80400 0.79636
  -3   8   9 44.2799 1.27354
  -2   8   9 31.9438 1.00915
  -1   8   9 12.0434 0.80493
   0   8   9 92.8937 2.12458
   1   8   9 0.00000 1.30897
   2   8   9 8.96613 0.79585
   3   8   9 7.24964 0.69213
   4   8   9 0.00000 0.98121
   5   8   9 6.14101 0.85368
   6   8   9 0.71597 1.15161
   7   8   9 9.97722 3.04417
   8   8   9 58.0862 3.07697
   9   8   9 30.4407 3.06489
  10   8   9 0.75313 2.81286
 -11   9   9 8.82456 2.97641
 -10   9   9 2.88227 2.07177
  -9   9   9 157.359 3.93962
  -8   9   9 13.8219 1.72842
  -7   9   9 2.31284 1.58467
  -6   9   9 47.5733 1.51777
  -5   9   9 24.1265 2.17914
  -4   9   9 109.170 1.82883
  -3   9   9 109.812 1.99920
  -2   9   9 39.6133 1.06838
  -1   9   9 0.00000 1.38918
   0   9   9 358.039 6.79556
   1   9   9 0.00000 0.70713
   2   9   9 25.5962 0.99005
   3   9   9 7.66944 0.73981
   4   9   9 9.71304 0.97124
   5   9   9 49.7771 1.34321
   6   9   9 109.860 2.60985
   7   9   9 8.02853 2.38195
   8   9   9 3.68718 1.45992
   9   9   9 7.35075 2.22452
  10   9   9 1.72648 1.97703
 -11  10   9 31.5602 3.32088
 -10  10   9 11.9340 2.37859
  -9  10   9 4.00193 1.56281
  -8  10   9 4.70345 1.77771
  -7  10   9 68.6645 2.80402
  -6  10   9 89.3721 2.23132
  -5  10   9 94.2503 1.65069
  -4  10   9 0.12877 0.74438
  -3  10   9 93.1050 1.76735
  -2  10   9 95.7661 1.99358
  -1  10   9 18.5955 0.94840
   0  10   9 11.1669 0.76408
   1  10   9 22.7572 1.01671
   2  10   9 42.5697 1.24275
   3  10   9 44.6988 1.19674
   4  10   9 31.3343 1.15544
   5  10   9 15.1983 0.99411
   6  10   9 112.911 2.87732
   7  10   9 0.00000 1.79511
   8  10   9 55.7062 4.25125
   9  10   9 4.63396 5.59840
  10  10   9 23.6408 6.30701
 -11  11   9 6.55921 2.89191
 -10  11   9 18.8198 2.45739
  -9  11   9 5.24411 1.50586
  -8  11   9 107.864 4.73685
  -7  11   9 26.9420 1.85770
  -6  11   9 44.9544 1.45527
  -5  11   9 1.75207 0.68626
  -4  11   9 26.3633 0.97275
  -3  11   9 102.414 2.05477
  -2  11   9 40.4612 1.01324
  -1  11   9 56.4887 1.32247
   0  11   9 9.86077 0.96133
   1  11   9 202.241 2.92943
   2  11   9 7.01700 1.10182
   3  11   9 245.330 4.28592
   4  11   9 16.8824 1.03425
   5  11   9 246.448 4.90723
   6  11   9 78.3025 2.32629
   7  11   9 45.8955 4.65398
   8  11   9 4.72151 2.22271
   9  11   9 65.8671 5.90325
  10  11   9 24.2760 6.42099
 -11  12   9 20.0544 3.10038
 -10  12   9 0.00000 2.79367
  -9  12   9 85.4661 2.73580
  -8  12   9 22.9790 2.63337
  -7  12   9 93.6340 3.31429
  -6  12   9 42.6760 1.35673
  -5  12   9 25.4413 0.97160
  -4  12   9 0.00000 0.78748
  -3  12   9 22.2975 1.07656
  -2  12   9 1.97291 0.73571
  -1  12   9 68.0997 1.40871
   0  12   9 639.046 11.6867
   1  12   9 75.6194 1.71121
   2  12   9 240.320 4.41360
   3  12   9 28.0207 1.13491
   4  12   9 434.117 6.78242
   5  12   9 0.00000 1.10844
   6  12   9 190.782 4.65297
   7  12   9 0.00000 3.29365
   8  12   9 21.3829 3.01821
   9  12   9 11.6345 5.89503
  10  12   9 13.4526 6.71282
 -11  13   9 24.5158 3.30076
 -10  13   9 0.00000 2.65996
  -9  13   9 4.44666 1.85231
  -8  13   9 38.9921 2.79664
  -7  13   9 56.8986 1.83448
  -6  13   9 135.949 2.86495
  -5  13   9 12.8992 0.98207
  -4  13   9 0.00000 1.17573
  -3  13   9 33.3341 1.93532
  -2  13   9 20.5706 0.84709
  -1  13   9 0.00000 2.55974
   0  13   9 80.3247 1.96138
   1  13   9 77.6290 1.69138
   2  13   9 18.1320 1.22481
   3  13   9 27.4460 1.55981
   4  13   9 24.2432 1.35086
   5  13   9 175.078 3.60004
   6  13   9 47.1999 2.21562
   7  13   9 21.9223 3.41550
   9  13   9 12.9394 12.0619
  10  13   9 3.45051 4.66685
 -11  14   9 7.29056 3.60968
 -10  14   9 2.62020 3.02665
  -9  14   9 37.2126 2.87409
  -8  14   9 76.9908 4.10273
  -7  14   9 8.37109 1.42491
  -6  14   9 20.0733 1.27413
  -5  14   9 14.8647 1.05360
  -4  14   9 0.00000 1.03663
  -3  14   9 2.13698 1.09618
  -2  14   9 66.6230 1.44370
  -1  14   9 3.30229 3.41472
   0  14   9 7.51566 0.88143
   1  14   9 14.7902 1.12864
   2  14   9 0.00000 1.41947
   3  14   9 28.4927 1.68371
   4  14   9 7.90932 2.61983
   5  14   9 64.7310 2.19904
   6  14   9 42.7656 1.95867
   7  14   9 40.7484 5.27220
   8  14   9 0.00000 6.86997
   9  14   9 6.64050 8.09801
  10  14   9 7.84896 4.53545
 -11  15   9 9.23204 3.45912
 -10  15   9 4.08555 2.57784
  -9  15   9 19.7198 2.77772
  -8  15   9 12.9352 1.63963
  -7  15   9 4.19519 1.23402
  -6  15   9 10.1135 1.42220
  -5  15   9 0.00000 1.95062
  -4  15   9 0.00000 2.62714
  -3  15   9 3.01003 1.19449
  -2  15   9 28.8355 1.08418
  -1  15   9 35.2217 1.22999
   0  15   9 20.4644 1.10044
   1  15   9 16.6055 1.75345
   2  15   9 19.7527 1.55059
   3  15   9 42.6776 1.99441
   4  15   9 17.5003 2.08166
   5  15   9 24.7941 2.33939
   6  15   9 41.1053 3.05350
   7  15   9 31.1388 8.27358
   8  15   9 13.3650 7.97461
   9  15   9 18.5467 8.84149
 -10  16   9 0.00000 2.71604
  -9  16   9 46.4120 3.28273
  -8  16   9 15.8731 2.05555
  -7  16   9 12.2526 1.55078
  -6  16   9 119.370 2.62008
  -5  16   9 57.4367 1.88581
  -4  16   9 0.09329 1.21106
  -3  16   9 123.441 2.93165
  -2  16   9 160.653 2.74862
  -1  16   9 10.8643 0.99058
   0  16   9 9.80079 0.87965
   1  16   9 9.00521 1.08049
   2  16   9 162.482 4.04317
   3  16   9 40.3590 2.17968
   4  16   9 71.8628 2.20232
   5  16   9 25.3926 1.87081
   6  16   9 7.05682 1.63078
   7  16   9 23.9570 4.73471
   9  16   9 44.1075 13.6636
 -10  17   9 28.3047 3.03462
  -9  17   9 6.20450 2.89764
  -8  17   9 53.9467 4.79257
  -7  17   9 7.11619 1.93028
  -6  17   9 52.5942 1.89542
  -5  17   9 81.1130 1.96302
  -4  17   9 29.3792 1.36444
  -3  17   9 43.5332 1.97717
  -2  17   9 137.598 2.90287
  -1  17   9 219.431 3.36816
   0  17   9 11.6126 0.96784
   1  17   9 121.140 2.55894
   2  17   9 43.2023 2.03912
   3  17   9 237.862 6.38975
   4  17   9 9.38577 1.63681
   5  17   9 51.6299 2.62371
   6  17   9 22.2598 2.58644
   7  17   9 55.5129 6.69236
   8  17   9 18.3823 8.62426
   9  17   9 51.9860 10.0392
 -10  18   9 25.2488 3.07890
  -9  18   9 23.4740 3.31388
  -8  18   9 10.0561 3.42197
  -7  18   9 99.9214 3.53261
  -6  18   9 3.24979 1.64428
  -5  18   9 107.200 3.01551
  -4  18   9 158.763 3.41889
  -3  18   9 0.00000 1.77525
  -2  18   9 143.304 3.34741
  -1  18   9 51.6938 1.53795
   0  18   9 74.0380 1.98704
   1  18   9 22.8529 1.36028
   2  18   9 24.3094 2.35235
   3  18   9 10.7735 2.18864
   4  18   9 1.99537 1.67397
   5  18   9 0.90869 1.80320
   6  18   9 53.7609 2.39499
   7  18   9 6.08646 4.29093
   8  18   9 36.5301 9.13129
   9  18   9 17.9416 7.16522
 -10  19   9 24.9208 3.40665
  -9  19   9 83.7398 4.97085
  -8  19   9 15.1079 4.49247
  -7  19   9 5.83208 2.21598
  -6  19   9 88.9965 2.39447
  -5  19   9 32.7325 2.20001
  -4  19   9 41.7449 1.69429
  -3  19   9 174.627 4.63293
  -2  19   9 3.93550 1.43434
  -1  19   9 61.3350 1.77683
   0  19   9 1.01826 1.12219
   1  19   9 108.110 3.10814
   2  19   9 2.59487 1.64378
   3  19   9 32.7968 2.44292
   4  19   9 0.00000 1.91653
   5  19   9 86.3521 2.74906
   6  19   9 5.66381 2.25955
   7  19   9 22.9738 6.88185
   8  19   9 0.00000 7.59473
   9  19   9 46.6060 11.1938
  -9  20   9 0.00000 3.37714
  -8  20   9 20.0214 4.54655
  -7  20   9 71.2245 3.51329
  -6  20   9 0.33504 1.62016
  -5  20   9 31.0341 2.01882
  -4  20   9 15.1668 1.29912
  -3  20   9 151.095 4.15348
  -2  20   9 143.316 4.35658
  -1  20   9 9.07966 1.27921
   0  20   9 153.451 3.79384
   1  20   9 3.10470 1.43890
   2  20   9 0.22351 1.80862
   3  20   9 0.00000 2.03318
   4  20   9 31.5563 2.53326
   5  20   9 30.1273 2.27331
   6  20   9 0.00000 1.71611
   7  20   9 4.15675 6.37982
   8  20   9 12.8469 6.83023
  -9  21   9 8.95094 3.59520
  -8  21   9 3.55488 6.13252
  -7  21   9 11.8570 2.94721
  -6  21   9 77.9969 2.69669
  -5  21   9 1.66168 1.60784
  -4  21   9 9.41626 1.99145
  -3  21   9 3.47805 2.02905
  -2  21   9 14.4855 1.81102
  -1  21   9 0.00000 1.38522
   0  21   9 1.73671 0.78589
   1  21   9 125.771 3.39364
   2  21   9 3.82699 1.77732
   3  21   9 0.00000 2.27727
   4  21   9 15.9707 2.63795
   5  21   9 0.00000 2.06174
   6  21   9 0.00000 1.91077
   7  21   9 10.7130 11.7253
   8  21   9 2.32403 10.6711
  -9  22   9 6.46210 3.40245
  -8  22   9 15.7912 6.32025
  -7  22   9 12.6683 3.32018
  -6  22   9 15.0144 2.31281
  -5  22   9 13.7643 1.96407
  -4  22   9 104.115 3.92216
  -3  22   9 42.7939 3.10681
  -2  22   9 0.21897 1.79339
  -1  22   9 8.72261 1.75109
   0  22   9 10.7907 1.27639
   1  22   9 17.2937 2.06419
   2  22   9 22.9341 2.23038
   3  22   9 19.2026 3.02698
   4  22   9 0.00000 2.73066
   5  22   9 14.3725 2.29793
   6  22   9 0.00000 2.07383
   7  22   9 4.20149 7.12205
   8  22   9 51.0656 11.4643
  -8  23   9 0.00000 6.45672
  -7  23   9 16.3574 3.29752
  -6  23   9 7.85941 3.04161
  -5  23   9 10.0315 2.21743
  -4  23   9 25.7051 2.53920
  -3  23   9 13.3577 2.41264
  -2  23   9 25.7238 2.75629
  -1  23   9 26.1720 2.13674
   0  23   9 16.1069 1.47749
   1  23   9 12.0619 2.06024
   2  23   9 47.3693 2.75115
   3  23   9 0.00000 3.24189
   4  23   9 29.9861 2.73045
   5  23   9 6.20322 2.80435
   6  23   9 0.00000 3.37582
   7  23   9 1.32340 2.15738
  -8  24   9 0.00000 6.95547
  -7  24   9 22.0818 4.96633
  -6  24   9 12.1591 2.94733
  -5  24   9 0.00000 2.51490
  -4  24   9 11.4205 2.39609
  -3  24   9 85.8274 3.65833
  -2  24   9 20.2631 2.63948
  -1  24   9 0.68903 1.80046
   0  24   9 63.7046 2.47741
   1  24   9 6.63797 1.36424
   2  24   9 42.5054 2.60986
   3  24   9 35.0460 3.66317
   4  24   9 46.3776 4.89324
   5  24   9 5.43581 2.70030
   6  24   9 20.8945 3.82302
   7  24   9 1.74669 3.02567
  -8  25   9 33.8396 5.39334
  -7  25   9 4.49522 4.32438
  -6  25   9 22.7106 3.78666
  -5  25   9 32.9292 2.80757
  -4  25   9 47.5832 3.57578
  -3  25   9 146.501 5.18343
  -2  25   9 5.53316 3.12392
  -1  25   9 52.7565 2.81493
   0  25   9 14.7332 2.29425
   1  25   9 156.132 5.78101
   2  25   9 11.3035 2.80604
   3  25   9 86.9514 6.95613
   4  25   9 49.0296 3.62285
   5  25   9 27.5587 3.49551
   6  25   9 28.9843 4.13274
  -7  26   9 0.81971 5.54208
  -6  26   9 12.1644 4.50007
  -5  26   9 8.51661 3.08378
  -4  26   9 10.4998 2.70810
  -3  26   9 44.4496 3.65602
  -2  26   9 84.8909 4.78923
  -1  26   9 18.1933 2.46084
   0  26   9 100.586 4.77901
   1  26   9 39.7184 2.59762
   2  26   9 100.438 4.76970
   3  26   9 13.6021 4.86574
   4  26   9 10.4226 3.16505
   5  26   9 3.17002 3.79664
   6  26   9 20.4534 4.67415
  -7  27   9 12.5293 6.64748
  -6  27   9 0.00000 3.56119
  -5  27   9 8.40414 3.34035
  -4  27   9 9.03099 3.36799
  -3  27   9 3.59347 4.13004
  -2  27   9 0.00000 5.30332
  -1  27   9 68.2846 4.88251
   0  27   9 12.7673 2.94659
   1  27   9 27.3589 3.62070
   2  27   9 23.6020 3.37026
   3  27   9 11.5788 6.18332
   4  27   9 6.37108 5.67034
   5  27   9 0.00000 4.51895
  -6  28   9 2.41017 3.74872
  -5  28   9 11.8114 3.78411
  -4  28   9 0.57411 3.64865
  -3  28   9 9.49067 5.18764
  -2  28   9 0.64051 4.70354
  -1  28   9 0.00000 3.72813
   0  28   9 1.83228 4.27933
   1  28   9 12.2426 4.10133
   2  28   9 15.4425 4.37015
   3  28   9 3.86464 5.61981
   4  28   9 3.54616 4.59248
   5  28   9 7.83398 5.43944
  -5  29   9 14.6943 3.81470
  -4  29   9 0.00000 3.83255
  -3  29   9 6.51895 5.48632
  -2  29   9 0.00000 4.99146
  -1  29   9 12.8781 4.79250
   0  29   9 7.42900 3.68715
   1  29   9 2.14829 3.87522
   2  29   9 1.77630 5.12299
   3  29   9 11.2317 5.83619
   4  29   9 0.00000 4.85987
  -4  30   9 3.63017 4.22872
  -3  30   9 3.07069 5.55704
  -2  30   9 5.20840 6.60391
  -1  30   9 9.77791 5.00914
   0  30   9 5.89313 4.53545
   1  30   9 11.1566 4.25905
   2  30   9 18.9459 5.58507
   3  30   9 9.59464 6.14917
  -3  31   9 4.32699 5.53326
  -2  31   9 0.52797 6.13865
  -1  31   9 0.52375 4.73976
   0  31   9 1.94031 4.51058
   1  31   9 7.60595 4.27650
   2  31   9 4.09131 6.18566
  -1  32   9 5.31830 6.81776
   0  32   9 2.23115 5.43556
 -12   0  10 8.67347 8.62621
 -11   0  10 5.28148 4.38043
 -10   0  10 6.56666 2.68947
  -9   0  10 160.877 6.64595
  -8   0  10 7.58456 2.70511
  -7   0  10 9.43132 1.98539
  -6   0  10 240.243 5.45031
  -5   0  10 29.5448 6.10283
  -4   0  10 144.435 3.35930
  -3   0  10 0.00000 1.02513
  -2   0  10 268.909 7.76140
  -1   0  10 2.11977 3.88422
   0   0  10 35.9766 1.65817
   1   0  10 517.730 10.3553
   2   0  10 184.961 4.54393
   3   0  10 192.328 3.91297
   4   0  10 268.160 5.24693
   5   0  10 8.22520 1.25171
   6   0  10 118.214 3.15996
   7   0  10 0.00000 3.08329
   8   0  10 22.0893 3.50442
   9   0  10 2.54021 4.15877
  10   0  10 31.6117 5.43717
  11   0  10 10.2769 5.43087
 -12   1  10 34.0376 7.27707
 -11   1  10 11.5459 3.36293
 -10   1  10 0.00000 1.88057
  -9   1  10 2.27836 1.92906
  -8   1  10 0.00000 1.38106
  -7   1  10 2.11686 1.00440
  -6   1  10 9.76345 0.90302
  -5   1  10 266.909 3.93310
  -4   1  10 276.142 5.61768
  -3   1  10 123.635 2.63008
  -2   1  10 51.4481 1.16306
  -1   1  10 592.905 8.09279
   0   1  10 629.704 10.3814
   1   1  10 61.6596 3.13221
   2   1  10 36.8622 1.52710
   3   1  10 237.104 3.12674
   4   1  10 21.8826 1.58606
   5   1  10 91.7123 1.95613
   6   1  10 36.4690 1.30212
   7   1  10 167.564 3.50492
   8   1  10 1.95311 3.05058
   9   1  10 26.7745 3.33884
  10   1  10 4.14253 3.49418
  11   1  10 25.0588 4.80204
 -12   2  10 22.7636 6.81409
 -11   2  10 35.0050 3.67631
 -10   2  10 5.10446 1.73916
  -9   2  10 22.5498 2.68868
  -8   2  10 14.5235 1.48931
  -7   2  10 8.21046 1.12885
  -6   2  10 88.0538 2.27801
  -5   2  10 120.526 1.98978
  -4   2  10 92.2567 1.65294
  -3   2  10 0.42208 0.69879
  -2   2  10 72.6445 1.59288
  -1   2  10 424.344 7.84270
   0   2  10 270.730 4.57296
   1   2  10 76.9623 3.38417
   2   2  10 907.631 12.8002
   3   2  10 61.2325 1.16713
   4   2  10 87.1820 1.53709
   5   2  10 92.1193 2.05513
   6   2  10 52.4825 1.55851
   7   2  10 0.00000 1.34652
   8   2  10 90.5427 4.36897
   9   2  10 4.06507 2.96849
  10   2  10 21.3061 3.64287
  11   2  10 1.03573 3.21383
 -12   3  10 2.19700 7.89297
 -11   3  10 15.9352 3.68871
 -10   3  10 2.07241 1.65487
  -9   3  10 1.23336 1.07534
  -8   3  10 7.75016 2.15247
  -7   3  10 81.9837 2.22740
  -6   3  10 23.1105 1.51551
  -5   3  10 12.4346 0.78901
  -4   3  10 213.547 3.46057
  -3   3  10 20.5903 1.26019
  -2   3  10 95.0811 1.66878
  -1   3  10 1.77238 1.41532
   0   3  10 133.561 2.38551
   1   3  10 0.00000 3.78026
   2   3  10 209.541 3.05315
   3   3  10 203.595 2.94982
   4   3  10 0.00000 1.95246
   5   3  10 161.226 3.11087
   6   3  10 17.8852 1.78129
   7   3  10 3.66513 1.74200
   8   3  10 8.30089 1.83593
   9   3  10 55.3936 4.42001
  10   3  10 8.44420 3.34039
  11   3  10 7.34468 3.01606
 -12   4  10 0.00000 7.94662
 -11   4  10 3.29831 3.28805
 -10   4  10 10.2434 1.91459
  -9   4  10 92.1655 3.29658
  -8   4  10 8.88934 2.12530
  -7   4  10 10.6801 1.65740
  -6   4  10 0.89016 0.90891
  -5   4  10 27.7046 1.12675
  -4   4  10 0.00000 1.38088
  -3   4  10 5.89690 0.77919
  -2   4  10 88.3344 1.62169
  -1   4  10 7.94825 2.54071
   0   4  10 5.47650 0.64260
   1   4  10 25.4511 1.02091
   2   4  10 111.156 2.34156
   3   4  10 13.6772 0.80483
   4   4  10 26.8325 0.91405
   5   4  10 8.48467 1.07603
   6   4  10 53.1174 1.65945
   7   4  10 4.57910 2.09237
   8   4  10 2.80968 2.50309
   9   4  10 38.9534 4.34587
  10   4  10 3.08891 4.63815
  11   4  10 9.05837 3.49201
 -12   5  10 23.0125 8.01646
 -11   5  10 8.46517 3.23556
 -10   5  10 3.40020 2.10827
  -9   5  10 6.51331 1.84184
  -8   5  10 47.2700 2.90861
  -7   5  10 28.2090 1.62642
  -6   5  10 46.2116 1.35405
  -5   5  10 15.0659 1.07586
  -4   5  10 107.526 1.91083
  -3   5  10 64.8809 2.11311
  -2   5  10 10.6092 1.28118
  -1   5  10 242.830 3.95010
   0   5  10 436.695 7.52100
   1   5  10 295.176 4.05272
   2   5  10 6.89935 0.99154
   3   5  10 112.325 3.02836
   4   5  10 8.16137 0.80691
   5   5  10 20.8284 0.98565
   6   5  10 2.35989 1.23804
   7   5  10 66.3802 3.02276
   8   5  10 0.99077 2.72494
   9   5  10 88.2435 5.08782
  10   5  10 6.96443 3.61577
 -12   6  10 0.00000 8.12765
 -11   6  10 5.66336 2.90202
 -10   6  10 14.9792 2.05693
  -9   6  10 0.00000 2.10017
  -8   6  10 12.2123 1.86942
  -7   6  10 30.4922 1.77237
  -6   6  10 125.186 2.23428
  -5   6  10 138.064 2.83537
  -4   6  10 203.025 3.02022
  -3   6  10 12.8205 0.83116
  -2   6  10 98.5198 1.73520
  -1   6  10 0.00000 0.79215
   0   6  10 94.4779 1.93413
   1   6  10 54.6793 1.30910
   2   6  10 137.492 2.64431
   3   6  10 20.5138 0.90765
   4   6  10 109.562 1.87204
   5   6  10 13.7370 1.17047
   6   6  10 14.6117 1.22919
   7   6  10 6.26759 2.32329
   8   6  10 113.373 5.03841
   9   6  10 16.4861 3.80156
  10   6  10 36.2359 3.50657
 -12   7  10 17.6943 7.36762
 -11   7  10 30.8384 3.23667
 -10   7  10 0.48664 2.02900
  -9   7  10 0.00010 2.75171
  -8   7  10 4.37429 1.65041
  -7   7  10 233.817 4.53804
  -6   7  10 6.36632 1.01060
  -5   7  10 271.956 5.20065
  -4   7  10 19.5565 0.99978
  -3   7  10 668.076 9.32908
  -2   7  10 0.00000 0.80148
  -1   7  10 98.9621 3.04227
   0   7  10 50.6453 1.26966
   1   7  10 69.1815 1.33961
   2   7  10 14.4883 1.01257
   3   7  10 190.033 3.42133
   4   7  10 3.21015 0.91155
   5   7  10 76.0844 2.29237
   6   7  10 12.5198 1.21374
   7   7  10 143.056 5.22477
   8   7  10 28.5414 4.72958
   9   7  10 62.8549 4.46246
  10   7  10 5.64226 2.96870
 -12   8  10 29.7746 7.20062
 -11   8  10 2.38312 2.93303
 -10   8  10 10.3367 2.28887
  -9   8  10 10.8716 2.22936
  -8   8  10 18.2553 1.95979
  -7   8  10 14.7799 1.60095
  -6   8  10 98.4087 2.21571
  -5   8  10 34.2451 1.69560
  -4   8  10 19.8724 0.75873
  -3   8  10 26.5856 1.65558
  -2   8  10 16.8738 0.84055
  -1   8  10 239.573 3.32062
   0   8  10 12.4885 0.69513
   1   8  10 196.137 2.90014
   2   8  10 134.879 2.31149
   3   8  10 146.058 2.46619
   4   8  10 152.118 2.66922
   5   8  10 2.46864 0.95321
   6   8  10 45.1210 1.53860
   7   8  10 0.00000 1.96204
   8   8  10 60.9888 4.54500
   9   8  10 18.6333 2.97687
  10   8  10 55.7591 3.60644
 -11   9  10 23.0783 3.20174
 -10   9  10 12.4829 2.30967
  -9   9  10 3.01889 2.11841
  -8   9  10 51.3299 2.63892
  -7   9  10 44.1503 2.01017
  -6   9  10 0.70380 1.28173
  -5   9  10 1.17033 0.89930
  -4   9  10 123.675 2.14993
  -3   9  10 3.81112 0.90660
  -2   9  10 4.38318 0.75669
  -1   9  10 46.9995 1.10401
   0   9  10 42.3094 1.24621
   1   9  10 307.193 4.38803
   2   9  10 1.12094 0.80797
   3   9  10 102.313 2.06966
   4   9  10 12.8087 1.02556
   5   9  10 113.008 2.34339
   6   9  10 7.49631 1.25107
   7   9  10 25.4420 2.10263
   8   9  10 3.22802 2.80921
   9   9  10 15.4113 3.14317
  10   9  10 21.8011 2.20373
 -11  10  10 6.66901 3.08704
 -10  10  10 27.7078 2.65155
  -9  10  10 40.0105 2.18321
  -8  10  10 2.39989 2.09964
  -7  10  10 5.90309 1.75000
  -6  10  10 9.82452 1.12170
  -5  10  10 74.2630 1.84241
  -4  10  10 0.00000 0.99955
  -3  10  10 0.00000 0.79778
  -2  10  10 88.3951 1.72468
  -1  10  10 1.77676 0.86626
   0  10  10 648.608 11.5979
   1  10  10 54.9274 1.15017
   2  10  10 115.717 2.09765
   3  10  10 2.39612 1.20337
   4  10  10 89.1578 1.81139
   5  10  10 4.35670 1.11211
   6  10  10 80.3333 2.37347
   7  10  10 2.99111 2.79409
   8  10  10 6.72621 2.92458
   9  10  10 12.5010 7.19005
  10  10  10 17.2162 4.33047
 -11  11  10 3.14170 3.22209
 -10  11  10 2.20003 2.56241
  -9  11  10 5.75180 1.98742
  -8  11  10 16.9682 2.08693
  -7  11  10 5.54066 1.79530
  -6  11  10 1.70485 1.27376
  -5  11  10 16.9300 1.10199
  -4  11  10 0.00000 0.78603
  -3  11  10 83.5150 1.82236
  -2  11  10 4.96817 0.67743
  -1  11  10 0.00000 1.35198
   0  11  10 20.6610 1.01543
   1  11  10 540.529 8.49990
   2  11  10 2.14953 0.95209
   3  11  10 23.9298 1.08869
   4  11  10 13.7850 2.30442
   5  11  10 41.1923 1.48559
   6  11  10 5.12413 1.38505
   7  11  10 5.39398 3.33245
   8  11  10 10.7652 2.90981
   9  11  10 5.40056 5.69114
  10  11  10 16.4309 4.62786
 -11  12  10 2.93543 3.18775
 -10  12  10 0.00000 2.44958
  -9  12  10 0.00000 2.35305
  -8  12  10 16.8481 2.46596
  -7  12  10 31.4495 2.16252
  -6  12  10 0.00000 1.30054
  -5  12  10 0.00000 0.91915
  -4  12  10 234.907 4.03146
  -3  12  10 1.52718 1.21256
  -2  12  10 53.8928 1.24190
  -1  12  10 0.20276 1.07415
   0  12  10 219.864 4.21733
   1  12  10 0.00000 0.82946
   2  12  10 2.51611 0.99505
   3  12  10 2.05200 0.91081
   4  12  10 51.7662 1.59305
   5  12  10 13.7352 1.65179
   6  12  10 23.4327 1.51945
   7  12  10 25.4520 3.74357
   8  12  10 0.00000 4.03960
   9  12  10 5.70782 6.17776
  10  12  10 12.1068 4.66814
 -11  13  10 24.0877 3.53460
 -10  13  10 22.5034 3.16333
  -9  13  10 6.95413 2.31506
  -8  13  10 42.1907 3.88888
  -7  13  10 28.9704 2.21802
  -6  13  10 4.51684 0.99862
  -5  13  10 21.3913 1.13122
  -4  13  10 110.738 2.86011
  -3  13  10 195.951 3.84727
  -2  13  10 111.151 2.05442
  -1  13  10 61.1508 1.64193
   0  13  10 161.069 3.16737
   1  13  10 213.862 3.82235
   2  13  10 16.1105 1.80458
   3  13  10 155.291 3.57647
   4  13  10 20.8733 2.50940
   5  13  10 118.935 2.86234
   6  13  10 0.00000 1.69110
   7  13  10 34.4819 3.80321
   8  13  10 16.9764 7.73391
   9  13  10 33.0046 7.94471
  10  13  10 2.80520 3.81121
 -11  14  10 5.60025 3.23586
 -10  14  10 11.6417 2.84897
  -9  14  10 45.6713 3.10584
  -8  14  10 85.0187 3.99811
  -7  14  10 47.3469 3.04910
  -6  14  10 30.3694 1.35529
  -5  14  10 0.00000 1.98207
  -4  14  10 140.172 3.37388
  -3  14  10 59.3174 1.81650
  -2  14  10 79.7703 2.19745
  -1  14  10 3.78960 1.17198
   0  14  10 287.306 5.53928
   1  14  10 71.1608 2.07521
   2  14  10 259.304 5.40969
   3  14  10 2.04851 1.31721
   4  14  10 182.603 3.39533
   5  14  10 0.00000 2.48242
   6  14  10 206.541 5.03272
   7  14  10 5.99543 3.29978
   8  14  10 0.00000 6.86410
   9  14  10 23.5553 12.5595
 -11  15  10 45.9329 8.67679
 -10  15  10 21.8500 3.07381
  -9  15  10 48.1267 3.39465
  -8  15  10 15.4599 2.58479
  -7  15  10 85.9647 2.46878
  -6  15  10 35.2654 1.71798
  -5  15  10 10.7198 1.15626
  -4  15  10 75.6085 2.07135
  -3  15  10 56.8987 2.41281
  -2  15  10 6.96299 0.79617
  -1  15  10 241.398 3.82939
   0  15  10 6.36400 0.90317
   1  15  10 302.021 4.67096
   2  15  10 0.00000 1.70474
   3  15  10 183.039 5.23750
   4  15  10 17.1108 2.03112
   5  15  10 97.4277 2.85011
   6  15  10 9.53613 1.84045
   7  15  10 163.272 9.73335
   8  15  10 1.44037 7.39263
 -10  16  10 5.41042 3.10024
  -9  16  10 0.00000 2.57224
  -8  16  10 91.9700 6.50173
  -7  16  10 20.1587 1.49329
  -6  16  10 42.8333 1.80571
  -5  16  10 28.9787 1.49028
  -4  16  10 5.05230 1.50584
  -3  16  10 9.61611 1.29632
  -2  16  10 14.7622 0.92522
  -1  16  10 14.4497 1.04454
   0  16  10 108.725 2.46932
   1  16  10 59.6656 1.63029
   2  16  10 350.836 6.73065
   3  16  10 7.51568 2.66544
   4  16  10 10.5818 1.58695
   5  16  10 125.204 3.51581
   6  16  10 61.3165 3.37005
   7  16  10 32.6409 4.19254
   9  16  10 14.9267 9.40823
 -10  17  10 1.47980 2.82052
  -9  17  10 2.78908 3.16168
  -8  17  10 14.5538 4.55290
  -7  17  10 14.0561 1.50745
  -6  17  10 8.45560 2.98036
  -5  17  10 8.43235 1.27856
  -4  17  10 0.00000 1.68774
  -3  17  10 0.00000 1.78589
  -2  17  10 6.44017 1.28320
  -1  17  10 52.4904 1.85554
   0  17  10 7.50447 1.04831
   1  17  10 36.3597 1.77111
   2  17  10 15.5347 1.79114
   3  17  10 6.44028 2.03752
   4  17  10 26.3866 1.67072
   5  17  10 6.73000 1.78545
   6  17  10 5.97744 3.22851
   7  17  10 62.0677 6.11939
   8  17  10 0.00000 8.30353
   9  17  10 41.1092 7.59296
 -10  18  10 3.07008 3.07153
  -9  18  10 0.00000 3.02047
  -8  18  10 0.00000 4.85064
  -7  18  10 20.0685 2.74836
  -6  18  10 2.43980 1.57824
  -5  18  10 0.00000 1.33805
  -4  18  10 3.87178 1.97315
  -3  18  10 14.6765 1.48386
  -2  18  10 3.13519 0.61907
  -1  18  10 21.1425 1.26289
   0  18  10 11.9294 1.09507
   1  18  10 9.26120 1.38087
   2  18  10 14.6620 1.87322
   3  18  10 3.20290 2.75244
   4  18  10 13.2172 1.85663
   5  18  10 58.2151 2.44108
   6  18  10 22.5158 1.99927
   7  18  10 47.2581 7.04041
   8  18  10 0.00000 7.89403
   9  18  10 17.9383 7.30137
 -10  19  10 6.09519 3.40672
  -9  19  10 33.6046 3.84877
  -8  19  10 8.85943 5.67751
  -7  19  10 27.3946 2.63699
  -6  19  10 0.00000 1.66876
  -5  19  10 71.8996 2.30022
  -4  19  10 4.55798 1.39855
  -3  19  10 8.50707 1.33324
  -2  19  10 2.24133 1.23147
  -1  19  10 61.8127 2.02317
   0  19  10 21.2254 1.28454
   1  19  10 76.5665 2.25431
   2  19  10 23.9892 1.87410
   3  19  10 0.00000 1.88498
   4  19  10 28.7975 3.81572
   5  19  10 82.6724 3.24036
   6  19  10 0.47683 1.98706
   7  19  10 47.5456 7.24209
   8  19  10 9.35934 9.07238
  -9  20  10 6.95653 3.68691
  -8  20  10 53.8793 5.79558
  -7  20  10 5.42017 2.54566
  -6  20  10 9.17210 1.88845
  -5  20  10 33.4994 1.70735
  -4  20  10 5.64114 1.57803
  -3  20  10 14.5679 1.71397
  -2  20  10 81.6326 2.38454
  -1  20  10 2.28408 1.04494
   0  20  10 72.8239 2.32552
   1  20  10 19.6255 1.34919
   2  20  10 19.7156 2.13505
   3  20  10 0.00000 3.49413
   4  20  10 46.5295 2.87324
   5  20  10 10.4964 1.99889
   6  20  10 0.00000 2.64769
   7  20  10 3.93285 6.91154
   8  20  10 26.4617 7.01589
  -9  21  10 14.6489 3.78923
  -8  21  10 7.14021 5.89596
  -7  21  10 68.2977 3.86245
  -6  21  10 12.4188 2.10308
  -5  21  10 1.13572 1.30406
  -4  21  10 13.8995 2.47764
  -3  21  10 27.4117 1.98177
  -2  21  10 26.2177 1.52099
  -1  21  10 29.7666 2.33569
   0  21  10 0.75650 1.24767
   1  21  10 46.0688 1.82564
   2  21  10 34.1250 2.03453
   3  21  10 38.1222 2.52034
   4  21  10 47.5420 2.84175
   5  21  10 0.00000 2.45539
   6  21  10 0.00000 2.42008
   7  21  10 21.3099 13.0743
   8  21  10 33.1531 7.50963
  -9  22  10 1.82295 3.51817
  -8  22  10 0.00000 6.60613
  -7  22  10 11.2816 3.63807
  -6  22  10 22.5640 2.52894
  -5  22  10 0.00000 1.89737
  -4  22  10 5.40525 2.03728
  -3  22  10 31.8208 2.13627
  -2  22  10 8.49277 1.29945
  -1  22  10 30.5867 2.17508
   0  22  10 106.662 3.50705
   1  22  10 3.59646 1.08719
   2  22  10 115.095 3.67009
   3  22  10 0.00000 2.38109
   4  22  10 53.9321 3.36948
   5  22  10 14.4425 2.95011
   6  22  10 9.04311 2.49720
   7  22  10 6.11423 9.12524
  -8  23  10 13.3617 6.06733
  -7  23  10 3.71376 4.01734
  -6  23  10 3.33023 2.91779
  -5  23  10 0.00000 2.27593
  -4  23  10 0.00000 2.05119
  -3  23  10 122.522 4.44294
  -2  23  10 2.49894 1.33303
  -1  23  10 207.772 5.58067
   0  23  10 14.2195 1.92869
   1  23  10 27.8078 1.54092
   2  23  10 23.4757 1.99316
   3  23  10 150.564 7.84269
   4  23  10 6.99824 2.94120
   5  23  10 50.2497 3.24398
   6  23  10 5.12768 3.90237
   7  23  10 16.1108 2.03392
  -8  24  10 3.62419 7.42388
  -7  24  10 1.90210 4.71786
  -6  24  10 6.13633 3.39783
  -5  24  10 13.0603 2.53790
  -4  24  10 33.0970 2.70059
  -3  24  10 7.07775 2.04631
  -2  24  10 43.1507 2.35762
  -1  24  10 2.07693 2.26146
   0  24  10 125.375 4.58291
   1  24  10 16.2066 1.45932
   2  24  10 119.391 4.35905
   3  24  10 1.27343 3.81500
   4  24  10 71.6805 5.33421
   5  24  10 0.00000 2.78652
   6  24  10 47.0977 3.54903
   7  24  10 0.75631 2.25647
  -8  25  10 0.00000 7.06420
  -7  25  10 5.90644 4.78009
  -6  25  10 11.4966 4.32062
  -5  25  10 0.00000 2.48274
  -4  25  10 0.00000 2.85314
  -3  25  10 25.5444 2.85578
  -2  25  10 13.0734 2.44449
  -1  25  10 17.9425 3.15023
   0  25  10 2.45518 2.42371
   1  25  10 15.3130 3.38094
   2  25  10 15.4954 2.62205
   3  25  10 25.3171 4.71442
   4  25  10 2.62833 3.12476
   5  25  10 2.30780 2.80967
   6  25  10 6.57276 5.21307
  -7  26  10 8.99042 5.54959
  -6  26  10 2.27500 4.39441
  -5  26  10 0.00000 3.04894
  -4  26  10 0.00000 3.07166
  -3  26  10 12.3445 4.31069
  -2  26  10 17.6539 4.15466
  -1  26  10 14.7126 3.33613
   0  26  10 2.51718 2.82674
   1  26  10 2.25534 3.06403
   2  26  10 10.3380 3.13839
   3  26  10 0.00000 8.81590
   4  26  10 38.2820 4.38735
   5  26  10 2.38882 3.72448
   6  26  10 21.5543 4.37993
  -6  27  10 6.02406 5.13447
  -5  27  10 3.46385 3.28484
  -4  27  10 0.00000 3.45169
  -3  27  10 1.55706 5.22179
  -2  27  10 2.98905 5.64749
  -1  27  10 28.8464 4.94854
   0  27  10 11.4428 3.16535
   1  27  10 51.7919 4.24068
   2  27  10 0.35926 3.71270
   3  27  10 46.1983 6.88516
   4  27  10 11.3464 4.67956
   5  27  10 24.2599 4.51505
  -6  28  10 25.5920 4.44717
  -5  28  10 7.07293 4.34364
  -4  28  10 25.6598 3.87273
  -3  28  10 0.91819 5.12237
  -2  28  10 6.86843 5.19145
  -1  28  10 0.00000 3.97611
   0  28  10 33.4064 3.64710
   1  28  10 9.66920 3.63937
   2  28  10 19.9031 5.20643
   3  28  10 6.20240 6.67208
   4  28  10 51.9000 5.28086
  -5  29  10 43.4767 5.14996
  -4  29  10 5.07724 3.78013
  -3  29  10 34.2428 6.68084
  -2  29  10 0.00000 4.95269
  -1  29  10 22.3364 5.09764
   0  29  10 10.9307 3.93260
   1  29  10 54.1861 4.95899
   2  29  10 0.51083 5.65518
   3  29  10 21.6864 5.77497
   4  29  10 6.29959 4.96665
  -4  30  10 28.5346 4.31397
  -3  30  10 2.25327 5.22826
  -2  30  10 25.2353 8.26043
  -1  30  10 0.12909 7.72265
   0  30  10 18.0619 4.63067
   1  30  10 5.06892 4.02200
   2  30  10 24.3810 5.70206
   3  30  10 0.00000 5.43179
  -3  31  10 4.99386 5.73457
  -2  31  10 2.77756 7.48043
  -1  31  10 7.45932 5.51463
   0  31  10 2.53816 4.36668
   1  31  10 5.55881 4.25128
   2  31  10 8.32851 9.66104
 -12   0  11 2.89772 8.82062
 -11   0  11 0.00000 5.22771
 -10   0  11 1.43595 2.04384
  -9   0  11 0.00000 2.00999
  -8   0  11 2.31458 3.49712
  -7   0  11 0.23971 1.96336
  -6   0  11 0.02731 1.57359
  -5   0  11 0.00000 0.98130
  -4   0  11 0.00000 1.67084
  -3   0  11 0.00000 1.03698
  -2   0  11 0.12842 1.10120
  -1   0  11 0.00000 3.81220
   0   0  11 2.52762 1.09964
   1   0  11 3.94752 1.14774
   2   0  11 0.55044 1.35361
   3   0  11 10.4591 1.20538
   4   0  11 1.36982 1.11053
   5   0  11 2.25545 1.24995
   6   0  11 14.3055 1.88493
   7   0  11 1.77506 2.30489
   8   0  11 8.23106 4.41204
   9   0  11 0.00000 5.83542
  10   0  11 6.40162 5.33610
 -12   1  11 0.30022 6.61905
 -11   1  11 6.75926 3.79176
 -10   1  11 0.00000 2.20601
  -9   1  11 243.128 6.03597
  -8   1  11 6.98354 1.54385
  -7   1  11 9.57583 1.35313
  -6   1  11 30.2053 1.63766
  -5   1  11 2.76961 0.94334
  -4   1  11 37.9806 1.20991
  -3   1  11 110.735 2.03520
  -2   1  11 63.0149 1.38282
  -1   1  11 436.045 6.20284
   0   1  11 52.2375 2.18807
   1   1  11 0.00000 0.96810
   2   1  11 10.6647 0.89122
   3   1  11 94.0912 2.34395
   4   1  11 15.6798 1.37498
   5   1  11 10.8633 0.94792
   6   1  11 0.00000 1.72446
   7   1  11 4.63571 1.52977
   8   1  11 8.12182 2.76836
   9   1  11 8.74944 3.66300
  10   1  11 6.73675 3.53094
 -12   2  11 50.4750 9.91784
 -11   2  11 10.0854 3.69063
 -10   2  11 22.0888 2.06338
  -9   2  11 18.6549 1.93154
  -8   2  11 43.5716 2.72356
  -7   2  11 30.0928 1.97270
  -6   2  11 136.804 2.53157
  -5   2  11 0.00000 1.02040
  -4   2  11 542.676 8.29718
  -3   2  11 0.00000 0.77871
  -2   2  11 62.9157 3.69807
  -1   2  11 477.180 6.68141
   0   2  11 1317.57 20.8083
   1   2  11 21.0669 2.15353
   2   2  11 69.2997 1.50566
   3   2  11 9.69855 0.73612
   4   2  11 230.538 4.12787
   5   2  11 5.18715 1.76172
   6   2  11 68.1974 1.94908
   7   2  11 11.7633 1.42233
   8   2  11 118.164 5.61908
   9   2  11 0.00000 4.35782
  10   2  11 9.86513 3.67533
 -12   3  11 10.8822 8.08123
 -11   3  11 21.5209 3.33291
 -10   3  11 7.25562 2.48504
  -9   3  11 181.142 4.22281
  -8   3  11 12.8491 3.10608
  -7   3  11 24.1254 1.78011
  -6   3  11 4.19892 1.19569
  -5   3  11 239.861 4.19481
  -4   3  11 0.00000 0.86277
  -3   3  11 34.7815 1.55830
  -2   3  11 28.8805 0.93601
  -1   3  11 941.441 12.5958
   0   3  11 49.8480 1.82786
   1   3  11 474.782 8.88165
   2   3  11 100.431 3.79404
   3   3  11 574.047 8.35829
   4   3  11 27.4299 1.17592
   5   3  11 161.909 3.54798
   6   3  11 15.8631 1.29872
   7   3  11 52.9383 2.25108
   8   3  11 6.64092 2.62752
   9   3  11 95.5430 4.96766
  10   3  11 5.42151 3.56069
 -12   4  11 0.19399 8.08955
 -11   4  11 16.2106 3.36432
 -10   4  11 35.4225 2.32556
  -9   4  11 12.2556 1.78113
  -8   4  11 118.009 4.29419
  -7   4  11 21.7329 2.65459
  -6   4  11 178.578 2.93295
  -5   4  11 0.00000 0.92201
  -4   4  11 18.8385 1.64331
  -3   4  11 3.41806 0.86176
  -2   4  11 492.398 6.25841
  -1   4  11 0.00000 0.85464
   0   4  11 259.338 4.57658
   1   4  11 22.5257 1.40399
   2   4  11 796.815 10.7400
   3   4  11 88.6769 2.38398
   4   4  11 454.493 6.96606
   5   4  11 5.58006 1.63886
   6   4  11 83.9017 2.14192
   7   4  11 11.5539 2.54792
   8   4  11 51.0639 3.58746
   9   4  11 47.6736 4.52076
  10   4  11 13.9471 3.66633
 -12   5  11 0.00000 8.36655
 -11   5  11 6.31774 4.11983
 -10   5  11 2.19457 2.01400
  -9   5  11 26.8803 2.18601
  -8   5  11 2.33408 2.25732
  -7   5  11 77.7601 2.46648
  -6   5  11 2.48656 1.31166
  -5   5  11 164.443 2.70066
  -4   5  11 0.00000 0.84779
  -3   5  11 2.16270 1.01028
  -2   5  11 9.31829 0.83284
  -1   5  11 19.4517 1.86011
   0   5  11 112.821 2.16814
   1   5  11 109.473 1.74635
   2   5  11 62.7345 1.95107
   3   5  11 111.049 1.99928
   4   5  11 30.1065 1.36999
   5   5  11 141.057 2.88332
   6   5  11 36.4202 1.96765
   7   5  11 66.5991 3.06106
   8   5  11 39.7968 2.94715
   9   5  11 21.4403 3.92660
  10   5  11 31.2667 3.94699
 -12   6  11 0.00000 8.14457
 -11   6  11 4.29216 3.50512
 -10   6  11 10.8630 2.30282
  -9   6  11 7.49839 1.81767
  -8   6  11 11.9548 2.15684
  -7   6  11 14.4851 1.57062
  -6   6  11 6.73576 1.09226
  -5   6  11 0.00000 1.62505
  -4   6  11 0.00000 1.07748
  -3   6  11 18.5316 0.95978
  -2   6  11 3.44046 1.04926
  -1   6  11 38.7201 1.14772
   0   6  11 372.628 6.60781
   1   6  11 9.37802 0.76791
   2   6  11 11.8950 0.86315
   3   6  11 57.6533 1.30688
   4   6  11 0.00000 1.01664
   5   6  11 98.8733 2.25213
   6   6  11 5.59126 1.37279
   7   6  11 0.00000 2.13692
   8   6  11 23.1340 2.69475
   9   6  11 55.1515 4.76238
  10   6  11 11.8606 3.85920
 -12   7  11 6.32808 9.54121
 -11   7  11 8.20733 2.85833
 -10   7  11 10.2989 2.26445
  -9   7  11 3.14969 2.02300
  -8   7  11 4.23038 2.60168
  -7   7  11 7.21225 1.61325
  -6   7  11 0.00000 1.46414
  -5   7  11 26.4506 1.07706
  -4   7  11 0.00002 0.83657
  -3   7  11 6.89840 0.98731
  -2   7  11 1.73777 0.69418
  -1   7  11 3.75556 0.83360
   0   7  11 76.9207 1.64776
   1   7  11 379.455 6.02540
   2   7  11 53.7184 1.24732
   3   7  11 5.56831 0.89490
   4   7  11 2.47101 0.67904
   5   7  11 67.6642 1.85845
   6   7  11 0.00000 1.28076
   7   7  11 2.90146 2.05310
   8   7  11 3.70347 2.72136
   9   7  11 14.8154 5.34227
  10   7  11 38.5859 4.25040
 -11   8  11 10.7598 3.23954
 -10   8  11 3.43422 2.20464
  -9   8  11 0.00000 1.94681
  -8   8  11 3.39157 2.06615
  -7   8  11 30.0123 1.81203
  -6   8  11 22.4801 1.24467
  -5   8  11 5.67644 0.98657
  -4   8  11 0.00000 1.45201
  -3   8  11 19.5302 0.98583
  -2   8  11 19.4812 0.82721
  -1   8  11 0.00000 1.18308
   0   8  11 2.29210 0.76537
   1   8  11 0.04133 1.07176
   2   8  11 17.0744 1.02243
   3   8  11 4.10687 0.91949
   4   8  11 39.3079 2.04698
   5   8  11 3.96689 1.15244
   6   8  11 5.37922 1.40662
   7   8  11 36.1263 2.72689
   8   8  11 13.7713 3.37024
   9   8  11 15.5432 6.20700
  10   8  11 4.60598 2.49876
 -11   9  11 10.6148 3.34994
 -10   9  11 15.9689 2.33835
  -9   9  11 0.30294 1.95068
  -8   9  11 8.25807 2.18088
  -7   9  11 75.4590 2.73972
  -6   9  11 3.23129 1.15262
  -5   9  11 0.00000 0.92232
  -4   9  11 23.0247 1.19536
  -3   9  11 129.971 2.32157
  -2   9  11 9.12601 0.88176
  -1   9  11 15.5700 1.80136
   0   9  11 4.37403 0.88887
   1   9  11 295.750 4.36136
   2   9  11 2.51542 0.96291
   3   9  11 0.00000 1.10100
   4   9  11 2.35878 1.07937
   5   9  11 14.4086 1.20639
   6   9  11 1.83353 1.77713
   7   9  11 10.6534 2.23599
   8   9  11 6.61609 2.78293
   9   9  11 3.86958 3.17403
  10   9  11 8.81579 2.72784
 -11  10  11 32.6769 3.35765
 -10  10  11 8.84613 2.38050
  -9  10  11 17.8316 2.35286
  -8  10  11 4.93667 1.96055
  -7  10  11 14.2211 1.97216
  -6  10  11 70.2799 1.92559
  -5  10  11 2.39796 1.09763
  -4  10  11 0.92976 1.35269
  -3  10  11 0.00000 1.03443
  -2  10  11 17.2517 0.92583
  -1  10  11 5.52150 1.01582
   0  10  11 121.481 2.55938
   1  10  11 5.73941 0.81814
   2  10  11 104.191 1.96133
   3  10  11 0.00000 0.96732
   4  10  11 62.9092 1.86623
   5  10  11 14.8727 1.47513
   6  10  11 42.4008 2.37903
   7  10  11 0.00000 1.92680
   8  10  11 12.7112 4.59663
   9  10  11 5.57064 11.6044
  10  10  11 5.74394 4.15086
 -11  11  11 17.1606 3.16979
 -10  11  11 0.00000 2.42687
  -9  11  11 59.3602 2.86409
  -8  11  11 49.5333 3.26229
  -7  11  11 17.2181 2.04025
  -6  11  11 41.9979 1.61829
  -5  11  11 11.4714 1.23739
  -4  11  11 0.08932 0.82966
  -3  11  11 48.0831 2.24647
  -2  11  11 24.8645 0.92795
  -1  11  11 285.156 6.10794
   0  11  11 129.685 2.67141
   1  11  11 7.71191 0.74343
   2  11  11 55.3781 1.71770
   3  11  11 217.344 3.77361
   4  11  11 63.0152 1.60673
   5  11  11 342.076 6.53193
   6  11  11 22.6284 1.81608
   7  11  11 12.0692 1.57512
   8  11  11 14.8229 9.47149
   9  11  11 26.7852 8.48446
  10  11  11 47.1800 8.84584
 -11  12  11 11.9535 3.49794
 -10  12  11 45.2988 3.39681
  -9  12  11 3.26257 2.44237
  -8  12  11 19.3849 2.90595
  -7  12  11 0.48640 1.98372
  -6  12  11 89.4446 2.55831
  -5  12  11 0.00000 1.41564
  -4  12  11 117.366 2.13641
  -3  12  11 4.31082 1.19896
  -2  12  11 166.870 3.61934
  -1  12  11 58.9266 1.57758
   0  12  11 167.690 3.33386
   1  12  11 183.686 2.63024
   2  12  11 280.090 6.60148
   3  12  11 17.6325 2.06119
   4  12  11 277.202 4.78665
   5  12  11 0.00000 1.75766
   6  12  11 143.033 3.73550
   7  12  11 3.27459 1.98723
   8  12  11 19.2759 7.73951
   9  12  11 6.85745 7.16138
  10  12  11 9.76031 6.10208
 -11  13  11 22.3753 3.63811
 -10  13  11 4.03217 2.92881
  -9  13  11 61.5323 3.33741
  -8  13  11 19.7793 3.02159
  -7  13  11 5.95392 2.06921
  -6  13  11 0.00000 1.26765
  -5  13  11 103.560 3.55926
  -4  13  11 17.5161 1.40793
  -3  13  11 63.9494 1.78664
  -2  13  11 17.0378 1.33566
  -1  13  11 196.534 4.11111
   0  13  11 170.998 3.41594
   1  13  11 449.306 7.47422
   2  13  11 31.8821 2.33556
   3  13  11 143.692 3.51696
   4  13  11 65.7202 2.04729
   5  13  11 160.237 3.30299
   6  13  11 0.00000 1.58362
   7  13  11 54.7656 4.37781
   8  13  11 15.4086 7.97763
   9  13  11 22.7524 6.72705
 -11  14  11 0.00000 3.18450
 -10  14  11 0.50389 2.77625
  -9  14  11 0.00000 2.79316
  -8  14  11 2.92494 2.52391
  -7  14  11 0.00000 2.48624
  -6  14  11 6.66132 1.12934
  -5  14  11 40.2566 1.50156
  -4  14  11 19.0059 2.80520
  -3  14  11 26.5859 1.55119
  -2  14  11 63.7327 1.71300
  -1  14  11 0.00000 1.64703
   0  14  11 1.12915 0.82639
   1  14  11 0.00000 1.60628
   2  14  11 49.1568 1.91532
   3  14  11 23.4781 1.63820
   4  14  11 129.357 2.69061
   5  14  11 0.70843 1.31982
   6  14  11 35.9404 2.12660
   7  14  11 0.06880 3.70774
   8  14  11 0.00000 7.87140
   9  14  11 27.9349 8.94469
 -10  15  11 0.00000 3.06667
  -9  15  11 19.5151 2.68684
  -8  15  11 14.7994 3.06113
  -7  15  11 2.32057 2.18400
  -6  15  11 4.13011 1.16771
  -5  15  11 2.38987 1.19846
  -4  15  11 10.5985 1.52355
  -3  15  11 25.1506 1.99470
  -2  15  11 11.7859 1.19209
  -1  15  11 26.0057 2.37619
   0  15  11 129.655 2.98264
   1  15  11 2.86797 1.12178
   2  15  11 31.5458 1.77956
   3  15  11 20.1719 1.88949
   4  15  11 3.96429 1.63471
   5  15  11 62.9549 2.27622
   6  15  11 12.3717 2.55464
   7  15  11 31.4869 5.49957
   8  15  11 1.28185 7.74389
   9  15  11 9.64117 7.55489
 -10  16  11 14.0607 2.83482
  -9  16  11 2.35058 2.98414
  -8  16  11 11.6233 5.29948
  -7  16  11 3.67772 1.14462
  -6  16  11 31.5834 1.56060
  -5  16  11 0.00000 1.88789
  -4  16  11 55.3047 1.94736
  -3  16  11 14.9611 1.62395
  -2  16  11 148.850 3.60407
  -1  16  11 12.7724 1.37685
   0  16  11 123.919 3.00760
   1  16  11 18.8170 1.31683
   2  16  11 95.2816 3.05272
   3  16  11 0.00000 2.03098
   4  16  11 13.1833 1.87936
   5  16  11 96.0877 2.91108
   6  16  11 22.2207 2.11958
   7  16  11 37.5568 5.95589
   8  16  11 7.23233 8.63080
   9  16  11 24.7162 8.43577
 -10  17  11 4.03866 2.90639
  -9  17  11 46.6505 3.12701
  -8  17  11 13.8309 3.70883
  -7  17  11 4.38439 1.18782
  -6  17  11 7.04514 1.77906
  -5  17  11 448.694 7.64787
  -4  17  11 15.5742 1.69388
  -3  17  11 144.630 4.23592
  -2  17  11 10.3287 1.18583
  -1  17  11 97.1279 2.28826
   0  17  11 12.8506 1.32826
   1  17  11 269.939 4.73622
   2  17  11 48.3220 1.81614
   3  17  11 60.0742 2.93130
   4  17  11 9.30765 1.96096
   5  17  11 194.596 4.45306
   6  17  11 5.38177 2.74572
   7  17  11 108.820 7.53076
   9  17  11 71.4544 9.39794
 -10  18  11 2.01193 3.06692
  -9  18  11 9.27431 3.14660
  -8  18  11 36.1114 4.84139
  -7  18  11 3.93020 1.96678
  -6  18  11 95.4985 2.59697
  -5  18  11 11.1646 1.55190
  -4  18  11 319.279 7.43067
  -3  18  11 57.5440 2.02467
  -2  18  11 131.021 3.67074
  -1  18  11 1.36471 1.43598
   0  18  11 38.2530 1.74542
   1  18  11 26.7802 1.64487
   2  18  11 209.454 4.44810
   3  18  11 11.0672 1.92115
   4  18  11 333.085 6.91014
   5  18  11 46.5057 2.30525
   6  18  11 24.3048 2.73352
   7  18  11 0.62992 7.81487
   8  18  11 22.3673 8.95191
 -10  19  11 5.78369 8.36125
  -9  19  11 0.00000 3.70882
  -8  19  11 6.23186 6.29284
  -7  19  11 46.1757 4.34247
  -6  19  11 0.00000 1.62541
  -5  19  11 121.099 3.30431
  -4  19  11 17.5074 1.64783
  -3  19  11 96.8830 2.92113
  -2  19  11 7.57362 1.55733
  -1  19  11 0.73368 1.40227
   0  19  11 1.89247 1.31204
   1  19  11 146.160 3.32108
   2  19  11 0.00000 1.53833
   3  19  11 61.2213 3.35506
   4  19  11 5.33267 2.07781
   5  19  11 22.5439 2.45807
   6  19  11 2.77015 2.26891
   7  19  11 19.8990 7.88993
   8  19  11 5.02283 7.38732
  -9  20  11 11.6173 3.63752
  -8  20  11 4.15855 5.15358
  -7  20  11 10.7412 3.12640
  -6  20  11 55.7690 2.44693
  -5  20  11 54.7132 2.25586
  -4  20  11 14.9315 1.72300
  -3  20  11 85.9512 2.61282
  -2  20  11 43.9196 1.76314
  -1  20  11 4.14501 1.33752
   0  20  11 27.9437 1.56558
   1  20  11 0.00000 1.56268
   2  20  11 7.96513 1.70360
   3  20  11 1.94313 3.43773
   4  20  11 22.0981 2.64541
   5  20  11 11.4732 2.43959
   6  20  11 0.00000 3.00491
   7  20  11 11.9686 8.31152
   8  20  11 12.7738 7.09979
  -9  21  11 6.21081 3.91677
  -8  21  11 19.4477 6.33482
  -7  21  11 10.4896 3.50370
  -6  21  11 3.33181 2.43595
  -5  21  11 3.44701 1.60071
  -4  21  11 62.6044 3.88479
  -3  21  11 17.5427 1.63061
  -2  21  11 1.34459 2.35056
  -1  21  11 36.1597 1.61769
   0  21  11 1.82932 1.48533
   1  21  11 20.7101 1.94507
   2  21  11 29.5195 1.82317
   3  21  11 9.73631 3.67402
   4  21  11 36.7547 2.82915
   5  21  11 2.80565 2.53873
   6  21  11 1.05293 2.69606
   7  21  11 20.0271 14.3912
  -9  22  11 5.14810 6.59368
  -8  22  11 2.94881 11.6731
  -7  22  11 30.9325 3.62595
  -6  22  11 7.23242 3.49063
  -5  22  11 4.19621 2.22983
  -4  22  11 0.00000 2.05532
  -3  22  11 65.3292 2.77267
  -2  22  11 26.0766 2.96720
  -1  22  11 2.29819 2.06785
   0  22  11 2.79770 1.45742
   1  22  11 3.59898 2.13192
   2  22  11 12.4849 1.69449
   3  22  11 0.00000 3.29715
   4  22  11 6.06158 3.79326
   5  22  11 12.9504 2.56375
   6  22  11 4.57085 2.15361
  -8  23  11 20.3551 7.26290
  -7  23  11 50.7883 4.29263
  -6  23  11 0.00000 3.68498
  -5  23  11 3.21907 2.44649
  -4  23  11 6.41122 2.84147
  -3  23  11 105.516 3.51625
  -2  23  11 0.00000 2.75864
  -1  23  11 20.4903 2.49086
   0  23  11 6.24585 1.26184
   1  23  11 12.3392 3.04073
   2  23  11 5.47933 1.44769
   3  23  11 6.32706 3.57638
   4  23  11 0.00000 3.27600
   5  23  11 1.43025 3.01738
   6  23  11 9.83184 3.20596
   7  23  11 0.00000 9.55620
  -8  24  11 0.00000 5.89273
  -7  24  11 11.6144 3.89946
  -6  24  11 29.7358 3.43713
  -5  24  11 8.95778 2.70789
  -4  24  11 72.4871 3.38957
  -3  24  11 31.9488 2.62176
  -2  24  11 70.0023 4.93348
  -1  24  11 8.35549 2.33433
   0  24  11 23.2949 2.22067
   1  24  11 12.7072 2.93273
   2  24  11 74.6741 3.14815
   3  24  11 0.00000 3.97346
   4  24  11 22.2019 3.88532
   5  24  11 0.37090 2.84438
   6  24  11 9.59892 3.95107
  -7  25  11 28.6418 5.40782
  -6  25  11 4.26413 4.29461
  -5  25  11 24.7318 3.11650
  -4  25  11 1.55919 3.03556
  -3  25  11 86.7489 6.01830
  -2  25  11 4.42870 5.78966
  -1  25  11 116.542 4.15243
   0  25  11 7.58954 3.11387
   1  25  11 135.837 5.49208
   2  25  11 10.2520 3.79436
   3  25  11 88.2039 6.95084
   4  25  11 7.52263 3.59238
   5  25  11 38.5288 3.37073
   6  25  11 8.63573 4.09561
  -7  26  11 10.4615 5.58342
  -6  26  11 20.3831 4.51911
  -5  26  11 0.00000 3.33715
  -4  26  11 61.5775 4.34892
  -3  26  11 0.89046 4.22191
  -2  26  11 52.4046 6.64737
  -1  26  11 6.20198 3.16942
   0  26  11 54.7780 3.74385
   1  26  11 5.66858 3.66793
   2  26  11 39.8495 5.55049
   3  26  11 0.00000 4.70480
   4  26  11 21.8087 3.90208
   5  26  11 6.50090 5.71381
  -6  27  11 8.91932 5.21818
  -5  27  11 42.6174 4.28657
  -4  27  11 0.00000 3.58774
  -3  27  11 35.8882 5.48763
  -2  27  11 0.85151 5.43186
  -1  27  11 67.7952 4.81776
   0  27  11 1.56507 3.88861
   1  27  11 20.5035 3.66254
   2  27  11 15.5856 6.92582
   3  27  11 0.00000 8.93117
   4  27  11 2.53421 4.58127
   5  27  11 1.10851 5.39245
  -5  28  11 8.94471 4.61943
  -4  28  11 1.12742 3.74971
  -3  28  11 5.85248 5.73527
  -2  28  11 6.00387 6.19779
  -1  28  11 0.00000 5.88146
   0  28  11 10.9305 3.74610
   1  28  11 0.45017 3.71362
   2  28  11 11.4531 5.97399
   3  28  11 0.00000 10.1523
   4  28  11 6.26471 4.75405
  -5  29  11 7.54786 4.95599
  -4  29  11 0.54258 3.89653
  -3  29  11 0.00000 6.93796
  -2  29  11 5.34423 6.13089
  -1  29  11 0.00000 5.01459
   0  29  11 2.96967 4.00443
   1  29  11 3.39540 4.01696
   2  29  11 0.88946 7.27597
   3  29  11 7.18610 6.16875
  -4  30  11 0.00000 4.24041
  -3  30  11 1.73816 9.04156
  -2  30  11 4.54605 7.46625
  -1  30  11 0.00000 5.16475
   0  30  11 2.79143 4.82463
   1  30  11 5.11610 4.34767
   2  30  11 5.48558 6.30828
  -2  31  11 6.86695 6.45379
  -1  31  11 3.33238 5.41593
   0  31  11 3.17945 4.35400
   1  31  11 24.5703 4.32057
 -12   0  12 24.1345 9.32620
 -11   0  12 10.0774 5.13814
 -10   0  12 74.4855 5.03737
  -9   0  12 69.2679 3.62487
  -8   0  12 72.6877 4.63633
  -7   0  12 4.38347 2.40110
  -6   0  12 0.97670 1.25285
  -5   0  12 0.00000 1.09790
  -4   0  12 901.404 17.0915
  -3   0  12 8.73988 2.02235
  -2   0  12 87.5976 3.43364
  -1   0  12 6.59965 1.02162
   0   0  12 439.109 10.5452
   1   0  12 585.301 11.7131
   2   0  12 192.491 5.84992
   3   0  12 0.00000 4.06474
   4   0  12 76.3827 1.99001
   5   0  12 3.49416 1.37413
   6   0  12 42.3269 2.13207
   7   0  12 81.5097 4.18044
   8   0  12 0.00000 3.36717
   9   0  12 12.6824 4.19070
  10   0  12 45.3559 5.92614
 -12   1  12 8.97310 6.22380
 -11   1  12 5.11305 4.07352
 -10   1  12 0.00000 2.39120
  -9   1  12 26.7093 2.42669
  -8   1  12 9.62534 2.68459
  -7   1  12 45.1903 2.10563
  -6   1  12 18.9761 0.95346
  -5   1  12 129.193 2.87968
  -4   1  12 150.317 2.47240
  -3   1  12 2.06035 1.53978
  -2   1  12 3.39807 1.18908
  -1   1  12 115.438 1.78090
   0   1  12 32.6934 1.04605
   1   1  12 560.612 8.29931
   2   1  12 4.03337 1.43940
   3   1  12 85.6012 2.25451
   4   1  12 36.4834 1.12485
   5   1  12 8.78156 1.10856
   6   1  12 24.5215 1.33945
   7   1  12 13.6853 1.95629
   8   1  12 10.7805 3.17907
   9   1  12 5.11964 3.04802
  10   1  12 13.2291 3.80273
 -12   2  12 8.78393 6.40328
 -11   2  12 4.49417 3.71823
 -10   2  12 12.5985 1.99337
  -9   2  12 12.1243 3.48566
  -8   2  12 7.24121 2.34365
  -7   2  12 15.5843 1.82252
  -6   2  12 3.01638 1.03141
  -5   2  12 25.6193 2.16885
  -4   2  12 63.9923 1.88346
  -3   2  12 0.00000 0.96591
  -2   2  12 39.1694 3.84754
  -1   2  12 40.5835 1.68341
   0   2  12 548.137 9.11031
   1   2  12 8.12069 1.47540
   2   2  12 215.976 3.85242
   3   2  12 14.8740 1.02874
   4   2  12 186.003 3.41106
   5   2  12 3.76911 1.56663
   6   2  12 20.4755 1.41555
   7   2  12 0.86129 1.82739
   8   2  12 5.53206 2.51247
   9   2  12 2.59385 3.31010
  10   2  12 22.0341 3.91151
 -12   3  12 0.00000 8.34575
 -11   3  12 21.3794 4.22501
 -10   3  12 0.00000 2.13375
  -9   3  12 2.45319 1.86541
  -8   3  12 22.9607 3.16936
  -7   3  12 8.68349 1.81953
  -6   3  12 0.00000 1.09095
  -5   3  12 0.00000 0.88334
  -4   3  12 0.00000 1.05650
  -3   3  12 3.46666 1.34124
  -2   3  12 0.00000 1.33867
  -1   3  12 727.158 11.0437
   0   3  12 23.7542 1.29273
   1   3  12 122.237 2.12533
   2   3  12 57.3137 1.51365
   3   3  12 67.9056 1.41588
   4   3  12 0.00000 1.69642
   5   3  12 17.1696 1.22519
   6   3  12 0.00000 1.44079
   7   3  12 21.3582 2.44203
   8   3  12 12.4976 2.98475
   9   3  12 12.9721 3.91508
  10   3  12 11.6236 4.04495
 -12   4  12 0.00000 8.99456
 -11   4  12 0.00000 3.35598
 -10   4  12 0.00000 1.88882
  -9   4  12 0.00000 2.14140
  -8   4  12 5.32371 2.69693
  -7   4  12 6.53798 1.63968
  -6   4  12 2.87945 1.39450
  -5   4  12 0.00000 0.83083
  -4   4  12 109.057 2.79562
  -3   4  12 2.83969 0.87776
  -2   4  12 184.343 2.93597
  -1   4  12 99.0455 2.14098
   0   4  12 351.919 5.93043
   1   4  12 8.16965 1.60392
   2   4  12 0.00000 1.52042
   3   4  12 21.8738 0.83901
   4   4  12 1.40115 1.10126
   5   4  12 64.7995 1.75754
   6   4  12 1.62538 1.51915
   7   4  12 11.7662 2.20247
   8   4  12 27.1931 2.97345
   9   4  12 15.4400 3.82599
  10   4  12 20.8505 4.15420
 -12   5  12 0.01061 8.25332
 -11   5  12 14.1509 3.28471
 -10   5  12 10.4635 2.05577
  -9   5  12 14.2431 1.85208
  -8   5  12 2.47343 2.41666
  -7   5  12 8.13739 2.10645
  -6   5  12 0.00000 1.10276
  -5   5  12 269.926 4.71448
  -4   5  12 9.23960 0.73243
  -3   5  12 328.848 4.83366
  -2   5  12 6.63590 0.86535
  -1   5  12 17.3206 1.12469
   0   5  12 7.05242 0.67549
   1   5  12 0.00000 1.18739
   2   5  12 74.1777 2.20821
   3   5  12 25.9844 0.93901
   4   5  12 0.00000 1.50329
   5   5  12 49.6012 1.37927
   6   5  12 43.1199 1.76470
   7   5  12 37.6577 2.80207
   8   5  12 30.8096 3.83232
   9   5  12 25.1019 4.09269
  10   5  12 12.3016 4.52983
 -11   6  12 4.54734 3.27889
 -10   6  12 71.6392 3.24951
  -9   6  12 7.52295 1.84959
  -8   6  12 15.5259 2.45077
  -7   6  12 1.72299 1.76420
  -6   6  12 27.5451 1.30093
  -5   6  12 0.00000 1.05915
  -4   6  12 10.3904 0.82010
  -3   6  12 18.0195 0.98465
  -2   6  12 139.476 2.53779
  -1   6  12 10.3366 0.76326
   0   6  12 424.105 7.80130
   1   6  12 82.5548 1.45005
   2   6  12 45.4403 1.45499
   3   6  12 36.0033 1.32648
   4   6  12 159.012 2.48276
   5   6  12 19.0518 1.53660
   6   6  12 115.599 2.95519
   7   6  12 5.21833 2.54374
   8   6  12 3.01011 2.83064
   9   6  12 39.6771 4.45959
  10   6  12 34.1249 5.83368
 -11   7  12 64.9343 4.04773
 -10   7  12 0.00000 2.20942
  -9   7  12 14.0587 1.93453
  -8   7  12 4.54806 2.68259
  -7   7  12 38.4907 2.16725
  -6   7  12 12.0454 1.23991
  -5   7  12 37.0935 1.12972
  -4   7  12 80.7062 1.53355
  -3   7  12 134.361 2.80463
  -2   7  12 90.5520 1.63397
  -1   7  12 191.572 4.15369
   0   7  12 93.6817 2.02223
   1   7  12 509.113 7.10918
   2   7  12 36.5150 1.14002
   3   7  12 215.458 3.48022
   4   7  12 30.9610 1.09057
   5   7  12 18.3956 1.33008
   6   7  12 5.51132 1.44177
   7   7  12 7.69341 2.23458
   8   7  12 0.35424 2.71040
   9   7  12 59.6423 4.96745
  10   7  12 20.7724 4.54129
 -11   8  12 4.53073 4.58084
 -10   8  12 79.8865 3.15242
  -9   8  12 0.00000 2.05591
  -8   8  12 118.991 4.80263
  -7   8  12 3.57956 1.82862
  -6   8  12 21.7664 1.40721
  -5   8  12 69.4690 1.93342
  -4   8  12 71.0718 1.38319
  -3   8  12 25.4529 1.48694
  -2   8  12 37.4678 1.56979
  -1   8  12 114.538 1.81960
   0   8  12 276.463 5.02212
   1   8  12 19.0087 0.99643
   2   8  12 20.5609 1.18012
   3   8  12 109.813 2.49345
   4   8  12 51.6535 1.38708
   5   8  12 0.69340 1.15925
   6   8  12 104.126 2.59704
   7   8  12 38.1247 2.87434
   8   8  12 1.24439 2.96733
   9   8  12 0.94254 3.99213
  10   8  12 26.6724 12.5914
 -11   9  12 27.2740 4.18822
 -10   9  12 3.36814 2.30555
  -9   9  12 12.9541 2.45056
  -8   9  12 19.4758 3.10257
  -7   9  12 113.541 3.04231
  -6   9  12 0.24675 1.33258
  -5   9  12 43.3683 1.50890
  -4   9  12 24.1322 0.94279
  -3   9  12 28.9905 1.45353
  -2   9  12 10.2774 0.87827
  -1   9  12 0.00000 1.57421
   0   9  12 62.2421 1.51652
   1   9  12 443.368 6.86550
   2   9  12 13.9996 1.41332
   3   9  12 16.1584 1.18637
   4   9  12 28.4976 1.78630
   5   9  12 39.5052 1.85671
   6   9  12 0.00000 1.50568
   7   9  12 35.7954 2.86460
   8   9  12 5.94719 3.83005
   9   9  12 32.8294 4.33616
  10   9  12 24.8354 5.61649
 -11  10  12 6.50832 3.31693
 -10  10  12 3.51940 2.84320
  -9  10  12 3.61896 2.15688
  -8  10  12 6.84263 2.42336
  -7  10  12 11.0367 2.04151
  -6  10  12 0.32872 1.37335
  -5  10  12 6.68276 1.02260
  -4  10  12 19.7283 1.00932
  -3  10  12 81.8073 1.86736
  -2  10  12 7.02327 1.13463
  -1  10  12 10.8348 1.04761
   0  10  12 3.45344 0.78722
   1  10  12 0.00000 1.69277
   2  10  12 286.303 4.74198
   3  10  12 3.83189 1.23948
   4  10  12 78.0850 1.79297
   5  10  12 0.00000 1.60903
   6  10  12 0.00000 1.57304
   7  10  12 0.24802 2.39466
   8  10  12 16.1218 3.94011
   9  10  12 18.6196 3.19262
  10  10  12 10.9550 4.69030
 -11  11  12 10.3057 3.21289
 -10  11  12 0.00000 2.56589
  -9  11  12 9.33438 2.25203
  -8  11  12 7.29226 3.68059
  -7  11  12 1.70781 2.05783
  -6  11  12 2.14097 1.52465
  -5  11  12 26.9443 1.58881
  -4  11  12 0.60725 1.04583
  -3  11  12 0.00000 1.37469
  -2  11  12 37.6855 1.09622
  -1  11  12 9.01324 0.98102
   0  11  12 2.19589 0.92314
   1  11  12 141.565 2.43295
   2  11  12 18.0091 1.29949
   3  11  12 16.5494 1.24049
   4  11  12 0.00000 1.47619
   5  11  12 13.9159 1.34567
   6  11  12 36.2334 2.36638
   7  11  12 2.01331 1.99685
   8  11  12 8.65580 4.29804
   9  11  12 5.15437 8.44119
 -11  12  12 10.2265 3.25828
 -10  12  12 7.39339 2.73549
  -9  12  12 16.0248 2.83359
  -8  12  12 46.7185 3.00523
  -7  12  12 3.15014 2.06914
  -6  12  12 7.74245 1.44986
  -5  12  12 18.4624 1.29181
  -4  12  12 62.2401 3.32706
  -3  12  12 4.74156 1.34299
  -2  12  12 11.9210 1.04387
  -1  12  12 0.00000 1.35918
   0  12  12 16.7067 0.98102
   1  12  12 3.53863 1.04147
   2  12  12 69.3682 1.83419
   3  12  12 32.0290 1.69240
   4  12  12 18.0410 1.39100
   5  12  12 20.6846 1.65099
   6  12  12 0.00000 1.68357
   7  12  12 1.34975 1.98582
   8  12  12 11.0311 7.38563
   9  12  12 5.07410 6.24624
 -11  13  12 14.3508 3.73329
 -10  13  12 0.00000 2.83386
  -9  13  12 22.1907 2.85349
  -8  13  12 31.8705 2.80886
  -7  13  12 211.351 5.74264
  -6  13  12 26.3751 1.87075
  -5  13  12 0.00000 1.71537
  -4  13  12 15.9716 1.17931
  -3  13  12 84.1645 2.81436
  -2  13  12 139.074 2.74232
  -1  13  12 310.503 6.38675
   0  13  12 4.45370 0.87817
   1  13  12 17.7819 1.27172
   2  13  12 0.00000 1.44344
   3  13  12 18.6382 1.83820
   4  13  12 7.62367 1.39281
   5  13  12 7.65053 1.49981
   6  13  12 6.42406 1.64786
   7  13  12 20.8402 2.22112
   8  13  12 11.5887 7.86453
   9  13  12 21.2540 7.19104
 -11  14  12 0.62082 7.28988
 -10  14  12 47.9616 3.28067
  -9  14  12 6.28759 2.99617
  -8  14  12 123.357 4.52261
  -7  14  12 42.4097 2.89661
  -6  14  12 63.3615 2.24381
  -5  14  12 54.0608 1.81976
  -4  14  12 256.814 4.99756
  -3  14  12 48.6040 1.93905
  -2  14  12 151.028 3.69731
  -1  14  12 218.977 3.36933
   0  14  12 179.750 3.54286
   1  14  12 26.0137 1.36687
   2  14  12 115.670 3.20250
   3  14  12 0.00000 2.03318
   4  14  12 34.1868 2.26595
   5  14  12 120.301 4.06900
   6  14  12 67.2268 2.45784
   7  14  12 30.7057 4.60608
   8  14  12 16.1426 8.50630
   9  14  12 51.2715 6.81471
 -10  15  12 1.93355 3.16244
  -9  15  12 21.6103 3.02192
  -8  15  12 3.41110 3.82059
  -7  15  12 138.091 4.27335
  -6  15  12 2.40248 0.97527
  -5  15  12 57.1061 2.08988
  -4  15  12 131.736 3.04000
  -3  15  12 190.430 4.48260
  -2  15  12 114.912 2.59044
  -1  15  12 4.79883 1.04749
   0  15  12 24.2594 1.18922
   1  15  12 105.434 2.55247
   2  15  12 72.8607 4.07054
   3  15  12 272.045 6.89209
   4  15  12 165.313 3.38749
   5  15  12 125.619 3.11551
   6  15  12 36.2212 2.13655
   7  15  12 78.2824 6.60589
   8  15  12 0.00000 8.47607
   9  15  12 18.6845 5.91910
 -10  16  12 6.60917 2.99065
  -9  16  12 7.51697 2.89144
  -8  16  12 29.7448 7.52919
  -7  16  12 12.6010 2.37324
  -6  16  12 14.5066 1.59281
  -5  16  12 28.3266 1.50885
  -4  16  12 57.3443 2.17338
  -3  16  12 6.90925 1.30524
  -2  16  12 17.1826 2.08726
  -1  16  12 20.3256 1.53326
   0  16  12 1.12987 1.19489
   1  16  12 95.7864 2.69697
   2  16  12 8.98494 2.01590
   3  16  12 29.5019 3.01576
   4  16  12 192.622 3.95702
   5  16  12 51.6893 2.61643
   6  16  12 132.909 4.17950
   7  16  12 4.77850 4.28487
   8  16  12 0.00000 8.66913
   9  16  12 12.9595 5.52515
 -10  17  12 12.1300 3.18789
  -9  17  12 3.52264 2.92671
  -8  17  12 19.2456 4.39550
  -7  17  12 2.22258 2.28416
  -6  17  12 0.00000 1.74203
  -5  17  12 7.24629 1.31018
  -4  17  12 0.00000 1.34755
  -3  17  12 2.88241 1.37749
  -2  17  12 14.7559 1.50005
  -1  17  12 26.3315 2.62428
   0  17  12 55.2728 1.80768
   1  17  12 7.83484 1.75919
   2  17  12 38.3623 1.90305
   3  17  12 0.44921 2.63671
   4  17  12 1.53983 1.94683
   5  17  12 14.6978 1.88866
   6  17  12 4.08717 2.78476
   7  17  12 28.4101 6.89957
 -10  18  12 15.0414 4.14763
  -9  18  12 7.04814 3.14190
  -8  18  12 3.34062 3.97318
  -7  18  12 6.97858 2.15299
  -6  18  12 1.87791 1.70947
  -5  18  12 41.5675 1.77558
  -4  18  12 8.94715 1.65469
  -3  18  12 10.9339 1.43726
  -2  18  12 7.38394 1.60162
  -1  18  12 6.10906 1.40953
   0  18  12 16.4437 2.07175
   1  18  12 7.57590 1.66159
   2  18  12 0.26611 1.91579
   3  18  12 6.04843 2.95177
   4  18  12 67.8568 3.56010
   5  18  12 2.65443 1.84669
   6  18  12 8.88099 3.88894
   7  18  12 22.8758 8.34313
   8  18  12 0.00000 9.03968
  -9  19  12 5.77608 3.09980
  -8  19  12 0.00000 4.59500
  -7  19  12 11.8723 3.24911
  -6  19  12 2.80981 2.06302
  -5  19  12 0.00000 1.46914
  -4  19  12 16.5918 1.55468
  -3  19  12 35.0279 1.81778
  -2  19  12 2.72415 1.28125
  -1  19  12 9.75756 1.95167
   0  19  12 9.11487 1.47276
   1  19  12 136.367 3.24278
   2  19  12 0.00000 1.31988
   3  19  12 26.7950 2.79612
   4  19  12 0.00000 1.99777
   5  19  12 71.5022 3.16293
   6  19  12 0.00000 2.58421
   7  19  12 41.4104 8.39117
   8  19  12 11.8716 7.44887
  -9  20  12 10.0908 3.51915
  -8  20  12 7.68999 4.76245
  -7  20  12 2.86489 3.69138
  -6  20  12 57.2901 2.62856
  -5  20  12 9.96664 1.76258
  -4  20  12 24.2428 1.71559
  -3  20  12 81.2361 2.79356
  -2  20  12 44.0822 2.02850
  -1  20  12 46.1844 1.83018
   0  20  12 6.71068 1.76813
   1  20  12 0.00000 1.69651
   2  20  12 0.00000 1.35813
   3  20  12 0.00000 3.10228
   4  20  12 63.6718 3.06612
   5  20  12 28.7369 2.53014
   6  20  12 65.2731 3.20229
   7  20  12 3.18081 8.49254
   8  20  12 8.20229 9.63341
  -9  21  12 20.1104 4.72907
  -8  21  12 16.7258 5.94658
  -7  21  12 2.97503 4.92019
  -6  21  12 1.79275 2.21172
  -5  21  12 31.1409 2.02566
  -4  21  12 26.7189 1.80779
  -3  21  12 11.3972 3.40768
  -2  21  12 5.13828 1.43086
  -1  21  12 23.5662 1.67935
   0  21  12 4.36341 2.22293
   1  21  12 11.4109 1.94724
   2  21  12 3.62895 2.41892
   3  21  12 2.69146 3.82238
   4  21  12 11.6851 2.59761
   5  21  12 34.6874 2.95344
   6  21  12 3.62971 2.61163
   7  21  12 7.20663 7.49148
  -8  22  12 0.00000 9.28178
  -7  22  12 27.3634 4.28214
  -6  22  12 27.2868 3.23749
  -5  22  12 19.9910 2.59054
  -4  22  12 123.531 3.58963
  -3  22  12 77.5899 4.30371
  -2  22  12 165.785 7.71985
  -1  22  12 6.32948 1.17232
   0  22  12 23.4065 1.82368
   1  22  12 28.8452 2.27303
   2  22  12 15.9549 3.18592
   3  22  12 0.00000 4.30615
   4  22  12 2.95901 2.83647
   5  22  12 0.00000 2.64581
   6  22  12 50.0287 3.47919
   7  22  12 0.00000 14.4164
  -8  23  12 0.00000 7.65213
  -7  23  12 44.0091 6.27026
  -6  23  12 3.71676 3.05593
  -5  23  12 56.8347 3.30982
  -4  23  12 23.8531 2.25943
  -3  23  12 74.4639 5.68647
  -2  23  12 4.54855 3.47600
  -1  23  12 142.605 4.15815
   0  23  12 3.02651 1.43218
   1  23  12 68.9379 2.83187
   2  23  12 0.00000 3.09261
   3  23  12 53.3274 4.53914
   4  23  12 1.33050 2.91577
   5  23  12 13.1794 2.79909
   6  23  12 0.89396 4.04610
  -8  24  12 4.65549 13.4772
  -7  24  12 4.79217 5.03202
  -6  24  12 5.75385 3.66450
  -5  24  12 6.80847 3.12767
  -4  24  12 120.086 5.76721
  -3  24  12 7.08822 5.67613
  -2  24  12 17.5113 5.08279
  -1  24  12 15.5007 2.51748
   0  24  12 61.3035 3.19192
   1  24  12 0.00000 2.82700
   2  24  12 1.44964 3.04579
   3  24  12 0.00000 5.04213
   4  24  12 10.5270 3.51171
   5  24  12 0.00000 2.92934
   6  24  12 7.36649 3.86413
  -7  25  12 5.00964 5.44990
  -6  25  12 3.56141 4.88988
  -5  25  12 34.0241 3.73665
  -4  25  12 20.0863 3.48673
  -3  25  12 81.6494 5.73016
  -2  25  12 9.60460 6.18101
  -1  25  12 0.00000 3.37956
   0  25  12 2.98061 3.40778
   1  25  12 2.01106 3.20453
   2  25  12 0.00000 3.45606
   3  25  12 0.00000 5.26283
   4  25  12 0.00000 4.23680
   5  25  12 11.1988 2.89207
   6  25  12 11.6514 6.40974
  -7  26  12 0.00000 6.20057
  -6  26  12 1.94541 4.24755
  -5  26  12 19.3744 3.88377
  -4  26  12 2.74621 3.50613
  -3  26  12 8.51386 4.95286
  -2  26  12 0.29669 6.11051
  -1  26  12 3.23808 3.99661
   0  26  12 3.27036 3.19559
   1  26  12 0.00000 3.32992
   2  26  12 27.3604 5.81302
   3  26  12 0.74217 5.86325
   4  26  12 0.00000 4.11093
   5  26  12 0.00000 3.90654
  -6  27  12 3.45334 4.79033
  -5  27  12 6.84173 4.19999
  -4  27  12 0.00000 3.63111
  -3  27  12 15.0677 5.51584
  -2  27  12 15.2248 5.81318
  -1  27  12 28.4105 3.90456
   0  27  12 0.81889 3.56119
   1  27  12 0.00000 3.35348
   2  27  12 7.18558 5.76276
   3  27  12 27.9170 7.43304
   4  27  12 3.95459 6.91549
  -5  28  12 8.49833 4.16593
  -4  28  12 39.4696 4.27308
  -3  28  12 1.78275 6.49651
  -2  28  12 26.2777 6.23321
  -1  28  12 5.56343 6.19414
   0  28  12 42.9833 4.13474
   1  28  12 0.00000 3.91796
   2  28  12 30.7467 6.19841
   3  28  12 6.25051 7.40871
   4  28  12 82.7957 8.64173
  -4  29  12 22.3798 4.21392
  -3  29  12 41.2592 6.25189
  -2  29  12 10.3278 9.75420
  -1  29  12 6.17785 4.93845
   0  29  12 3.69823 4.25137
   1  29  12 31.5115 4.85029
   2  29  12 12.9165 6.39979
   3  29  12 32.2483 8.35479
  -3  30  12 21.3237 5.99617
  -2  30  12 14.2294 7.66201
  -1  30  12 1.08873 6.78346
   0  30  12 28.1427 5.35102
   1  30  12 3.15220 4.47021
   2  30  12 12.8573 4.95678
  -1  31  12 0.00000 10.3264
 -12   0  13 100.580 15.1369
 -11   0  13 0.00000 5.89154
 -10   0  13 0.00000 3.45419
  -9   0  13 0.00000 2.24952
  -8   0  13 4.33639 2.31931
  -7   0  13 0.00000 1.94149
  -6   0  13 0.00000 1.25666
  -5   0  13 0.95223 1.05684
  -4   0  13 0.00000 1.93121
  -3   0  13 4.75082 1.66842
  -2   0  13 1.34282 1.17541
  -1   0  13 0.00000 3.50682
   0   0  13 1.40063 0.95573
   1   0  13 10.9645 1.41001
   2   0  13 1.63503 1.38142
   3   0  13 0.71205 1.43768
   4   0  13 1.11165 1.14638
   5   0  13 2.05012 1.66655
   6   0  13 3.60879 2.29805
   7   0  13 0.37494 3.89271
   8   0  13 0.08045 3.44997
   9   0  13 0.00000 4.79862
  10   0  13 4.31575 5.81954
 -12   1  13 1.22964 7.41268
 -11   1  13 6.78546 3.80101
 -10   1  13 0.00000 2.53796
  -9   1  13 0.00000 2.12056
  -8   1  13 4.91912 2.51366
  -7   1  13 59.7816 2.45605
  -6   1  13 0.00000 1.03807
  -5   1  13 52.7913 1.28070
  -4   1  13 172.200 2.77438
  -3   1  13 214.498 3.69766
  -2   1  13 19.2052 0.94735
  -1   1  13 90.0416 3.50314
   0   1  13 15.9538 0.80756
   1   1  13 1.93523 1.82388
   2   1  13 1.04057 0.93305
   3   1  13 15.4880 1.32012
   4   1  13 65.0328 1.31231
   5   1  13 6.20867 1.24271
   6   1  13 11.1341 1.79356
   7   1  13 6.89775 2.55209
   8   1  13 42.8278 3.19321
   9   1  13 13.7457 3.29894
  10   1  13 15.6727 3.94119
 -12   2  13 0.00000 7.14906
 -11   2  13 4.68433 3.83568
 -10   2  13 1.41771 2.22833
  -9   2  13 9.90863 2.29129
  -8   2  13 340.504 8.88811
  -7   2  13 4.53210 1.74533
  -6   2  13 7.13714 1.30379
  -5   2  13 215.917 3.36788
  -4   2  13 0.00000 1.05968
  -3   2  13 10.5601 1.03756
  -2   2  13 12.6925 1.01441
  -1   2  13 90.3206 1.65518
   0   2  13 100.135 1.86059
   1   2  13 193.301 3.26238
   2   2  13 1.24039 0.95372
   3   2  13 238.296 4.04116
   4   2  13 0.00000 0.67391
   5   2  13 53.4009 2.26821
   6   2  13 7.33671 1.61945
   7   2  13 57.9097 2.58735
   8   2  13 5.82796 3.35284
   9   2  13 16.8872 3.39271
  10   2  13 3.30602 4.06583
 -12   3  13 1.46475 7.36890
 -11   3  13 19.0075 3.57906
 -10   3  13 2.03946 2.81024
  -9   3  13 84.6623 2.70371
  -8   3  13 12.9068 3.03523
  -7   3  13 104.860 3.13213
  -6   3  13 0.00000 1.18749
  -5   3  13 0.00000 2.07701
  -4   3  13 365.160 5.20687
  -3   3  13 167.294 4.79463
  -2   3  13 512.959 8.05794
  -1   3  13 29.8919 1.27813
   0   3  13 17.9339 0.75083
   1   3  13 143.989 2.47771
   2   3  13 15.1724 1.24714
   3   3  13 87.0625 1.90255
   4   3  13 120.745 2.08256
   5   3  13 94.2754 2.54429
   6   3  13 25.4827 1.51720
   7   3  13 21.9992 2.36562
   8   3  13 122.631 5.81572
   9   3  13 12.3228 3.39967
  10   3  13 16.0261 4.26716
 -12   4  13 19.8033 13.7339
 -11   4  13 6.20271 3.47434
 -10   4  13 14.6482 2.19982
  -9   4  13 1.92132 2.20673
  -8   4  13 66.9304 3.45736
  -7   4  13 0.00000 1.90882
  -6   4  13 58.6463 1.57802
  -5   4  13 55.7027 1.40131
  -4   4  13 0.33846 0.91496
  -3   4  13 327.969 4.80054
  -2   4  13 151.921 4.95935
  -1   4  13 281.635 4.02545
   0   4  13 235.532 4.08043
   1   4  13 15.5752 0.68915
   2   4  13 261.057 4.53162
   3   4  13 3.87069 1.24323
   4   4  13 122.210 2.07859
   5   4  13 373.290 7.67329
   6   4  13 104.676 2.88535
   7   4  13 94.5312 3.80862
   8   4  13 42.9886 4.54416
   9   4  13 33.9780 4.22329
  10   4  13 13.7161 4.36930
 -11   5  13 6.50305 3.25500
 -10   5  13 8.74740 2.22201
  -9   5  13 103.916 3.10437
  -8   5  13 0.00000 2.83654
  -7   5  13 42.8328 2.66806
  -6   5  13 34.0877 1.47548
  -5   5  13 0.00000 1.14863
  -4   5  13 14.2181 0.91301
  -3   5  13 21.2141 1.22424
  -2   5  13 221.314 3.36180
  -1   5  13 229.844 3.21937
   0   5  13 16.3911 0.90663
   1   5  13 65.5068 1.32199
   2   5  13 29.8067 1.23255
   3   5  13 109.057 1.98177
   4   5  13 69.4202 1.80619
   5   5  13 121.336 2.82842
   6   5  13 113.355 3.58801
   7   5  13 16.7148 2.30222
   8   5  13 18.9148 3.74551
   9   5  13 0.00000 5.34463
  10   5  13 5.89283 4.26285
 -11   6  13 0.00000 3.52605
 -10   6  13 1.18515 2.16920
  -9   6  13 2.08006 2.03847
  -8   6  13 5.76147 2.85367
  -7   6  13 0.00000 1.77042
  -6   6  13 43.3689 1.90407
  -5   6  13 3.39095 0.94831
  -4   6  13 0.00000 1.08239
  -3   6  13 0.00000 0.93264
  -2   6  13 1.49076 0.87481
  -1   6  13 4.84052 0.97115
   0   6  13 10.0906 0.73738
   1   6  13 0.00000 1.69327
   2   6  13 3.68120 1.01362
   3   6  13 12.6896 0.91660
   4   6  13 4.24778 1.01327
   5   6  13 10.4674 1.15447
   6   6  13 40.8366 1.66751
   7   6  13 13.0554 2.37094
   8   6  13 19.5329 3.74684
   9   6  13 109.910 6.77726
  10   6  13 10.5530 3.66483
 -11   7  13 8.57826 3.43193
 -10   7  13 9.18607 2.50473
  -9   7  13 0.76434 2.45722
  -8   7  13 5.14326 2.90436
  -7   7  13 2.14917 1.92421
  -6   7  13 24.3883 1.38864
  -5   7  13 33.0432 1.23834
  -4   7  13 0.10736 0.78810
  -3   7  13 10.9931 1.02610
  -2   7  13 13.0344 0.99065
  -1   7  13 0.00000 2.04793
   0   7  13 107.776 2.23875
   1   7  13 149.741 2.44245
   2   7  13 2.03838 0.87830
   3   7  13 135.532 2.72769
   4   7  13 0.00000 1.28511
   5   7  13 26.1231 2.18174
   6   7  13 0.00000 1.64153
   7   7  13 3.01734 2.48846
   8   7  13 14.7595 4.57331
   9   7  13 6.14443 4.24619
  10   7  13 29.9135 6.26739
 -11   8  13 0.00000 3.63133
 -10   8  13 7.89214 2.51659
  -9   8  13 0.00000 2.29676
  -8   8  13 11.7750 3.31531
  -7   8  13 0.00000 1.87120
  -6   8  13 49.4750 2.01060
  -5   8  13 0.00000 0.98448
  -4   8  13 0.00000 1.24976
  -3   8  13 0.02149 1.17841
  -2   8  13 4.57010 0.82869
  -1   8  13 39.3070 1.07913
   0   8  13 55.6343 1.44520
   1   8  13 1.74621 0.92309
   2   8  13 3.84387 1.01770
   3   8  13 9.18170 1.19007
   4   8  13 5.85672 1.00013
   5   8  13 39.6120 1.61388
   6   8  13 10.3719 1.72387
   7   8  13 17.8087 2.68673
   8   8  13 1.93565 3.84239
   9   8  13 26.1628 5.18814
  10   8  13 9.34521 6.13764
 -11   9  13 0.00000 4.37582
 -10   9  13 12.2157 2.55321
  -9   9  13 31.2699 2.94409
  -8   9  13 9.36605 2.56298
  -7   9  13 11.2506 2.07450
  -6   9  13 1.70758 1.42155
  -5   9  13 0.00000 1.11360
  -4   9  13 0.17527 1.02091
  -3   9  13 79.1014 1.89718
  -2   9  13 89.6945 1.69574
  -1   9  13 116.192 3.51467
   0   9  13 220.878 4.13675
   1   9  13 243.715 3.66605
   2   9  13 89.8919 2.10589
   3   9  13 23.8848 1.21105
   4   9  13 109.940 2.44531
   5   9  13 281.991 5.68498
   6   9  13 39.6682 2.01480
   7   9  13 1.73975 2.70011
   8   9  13 4.85999 3.09904
   9   9  13 5.58820 4.16627
 -11  10  13 0.00000 4.11922
 -10  10  13 22.8728 2.83677
  -9  10  13 4.89042 2.62748
  -8  10  13 23.8903 3.22966
  -7  10  13 12.7822 2.88529
  -6  10  13 96.4750 2.35940
  -5  10  13 0.00000 1.13891
  -4  10  13 34.0954 1.43436
  -3  10  13 24.3444 1.46563
  -2  10  13 0.00000 1.05605
  -1  10  13 334.217 4.85836
   0  10  13 287.237 5.28166
   1  10  13 239.127 3.58152
   2  10  13 193.479 3.74772
   3  10  13 36.5408 1.82170
   4  10  13 69.4984 1.82973
   5  10  13 1.37917 1.42245
   6  10  13 100.421 2.74200
   7  10  13 0.00000 2.73469
   8  10  13 27.3897 3.68254
   9  10  13 8.14600 3.60731
 -11  11  13 17.2290 5.61725
 -10  11  13 0.00320 2.59395
  -9  11  13 10.5626 2.59614
  -8  11  13 7.61911 5.34601
  -7  11  13 0.00000 2.28406
  -6  11  13 3.68053 1.48396
  -5  11  13 97.5518 3.73143
  -4  11  13 348.297 5.25665
  -3  11  13 0.00000 1.92911
  -2  11  13 35.7786 1.42743
  -1  11  13 43.0024 1.69239
   0  11  13 34.9591 1.20153
   1  11  13 140.382 2.28859
   2  11  13 9.70185 2.24583
   3  11  13 117.857 2.78293
   4  11  13 22.6941 1.45846
   5  11  13 6.01288 1.33018
   6  11  13 28.1774 2.05080
   7  11  13 7.96671 2.53102
   8  11  13 8.25466 3.74671
   9  11  13 10.4422 8.97352
 -11  12  13 12.5444 4.55733
 -10  12  13 23.7500 2.88890
  -9  12  13 3.57246 2.65238
  -8  12  13 25.4908 3.21707
  -7  12  13 46.9113 2.94812
  -6  12  13 29.4343 1.86438
  -5  12  13 48.9916 1.55162
  -4  12  13 3.72222 1.14158
  -3  12  13 170.759 3.73898
  -2  12  13 575.205 9.90166
  -1  12  13 60.1374 1.53221
   0  12  13 0.41223 0.87417
   1  12  13 88.3929 1.68521
   2  12  13 82.5849 2.23941
   3  12  13 22.6466 3.39924
   4  12  13 8.53643 1.44029
   5  12  13 4.93539 1.71001
   6  12  13 8.67207 1.94078
   7  12  13 0.00000 2.56347
   8  12  13 8.77508 7.69979
   9  12  13 17.3617 8.03214
 -11  13  13 10.9977 5.65408
 -10  13  13 4.06599 2.76394
  -9  13  13 0.00000 2.86475
  -8  13  13 12.7150 3.32390
  -7  13  13 31.4418 3.40602
  -6  13  13 5.89211 1.52132
  -5  13  13 16.1372 1.87254
  -4  13  13 239.467 5.12697
  -3  13  13 54.4612 2.54774
  -2  13  13 173.492 3.34694
  -1  13  13 94.5997 1.91070
   0  13  13 110.845 2.51621
   1  13  13 42.3463 1.37115
   2  13  13 110.793 2.89089
   3  13  13 93.4734 3.19231
   4  13  13 64.9820 2.29806
   5  13  13 151.580 3.48743
   6  13  13 0.74585 1.89965
   7  13  13 3.63491 1.95014
   8  13  13 0.00000 7.79893
   9  13  13 11.4687 6.07591
 -10  14  13 4.01633 2.92478
  -9  14  13 0.00000 2.82108
  -8  14  13 6.17514 5.98017
  -7  14  13 0.86104 2.33455
  -6  14  13 0.00000 1.65287
  -5  14  13 23.5681 1.53596
  -4  14  13 0.00000 1.69580
  -3  14  13 24.8828 1.68754
  -2  14  13 0.00000 1.25398
  -1  14  13 50.7094 1.50513
   0  14  13 15.6274 1.13207
   1  14  13 55.8816 1.60147
   2  14  13 16.0766 1.69837
   3  14  13 54.8450 2.34807
   4  14  13 62.9096 2.15139
   5  14  13 35.7346 2.35984
   6  14  13 13.9647 2.17158
   7  14  13 4.58481 2.11549
   8  14  13 14.3705 8.40899
   9  14  13 26.6587 5.81209
 -10  15  13 2.36464 3.60767
  -9  15  13 8.66742 3.20987
  -8  15  13 11.5127 4.01333
  -7  15  13 2.17269 2.41825
  -6  15  13 5.85044 1.07252
  -5  15  13 142.468 2.97715
  -4  15  13 121.913 2.68651
  -3  15  13 14.1752 1.28816
  -2  15  13 24.9310 1.67427
  -1  15  13 83.3804 2.36836
   0  15  13 8.32960 1.40442
   1  15  13 0.00035 2.65392
   2  15  13 21.9943 2.06615
   3  15  13 10.4752 2.84775
   4  15  13 0.00000 1.95813
   5  15  13 56.2687 2.25192
   6  15  13 8.24649 2.38963
   7  15  13 16.7602 6.29120
   9  15  13 0.84227 11.3843
 -10  16  13 2.72660 3.02586
  -9  16  13 27.3825 3.85917
  -8  16  13 9.21824 6.71067
  -7  16  13 35.6205 2.96321
  -6  16  13 57.2299 2.22230
  -5  16  13 0.00000 1.36699
  -4  16  13 50.7127 1.78224
  -3  16  13 59.9683 2.03775
  -2  16  13 125.493 3.57957
  -1  16  13 107.855 2.89348
   0  16  13 80.3463 2.22915
   1  16  13 73.3599 2.88882
   2  16  13 93.9220 2.93381
   3  16  13 0.00000 2.53956
   4  16  13 3.77741 1.84045
   5  16  13 10.4526 1.68625
   6  16  13 8.67599 2.32632
   7  16  13 8.49706 7.86864
 -10  17  13 0.00000 3.12548
  -9  17  13 23.3978 3.33784
  -8  17  13 3.78632 5.43946
  -7  17  13 3.88902 2.62196
  -6  17  13 0.00000 1.64942
  -5  17  13 56.9748 2.04942
  -4  17  13 0.00000 1.51004
  -3  17  13 106.690 3.46892
  -2  17  13 21.7268 1.64740
  -1  17  13 60.1670 2.07422
   0  17  13 353.956 7.59531
   1  17  13 141.497 3.13181
   2  17  13 69.3977 2.70634
   3  17  13 66.6658 3.96207
   4  17  13 116.937 3.58319
   5  17  13 29.7292 2.44473
   6  17  13 9.41387 2.65071
   7  17  13 22.3977 6.86526
  -9  18  13 0.00000 3.49641
  -8  18  13 15.6093 4.39094
  -7  18  13 0.87897 3.88884
  -6  18  13 28.0536 1.99982
  -5  18  13 5.31240 1.46653
  -4  18  13 0.99237 1.38181
  -3  18  13 8.42309 2.40694
  -2  18  13 86.1132 3.80263
  -1  18  13 67.0896 2.07879
   0  18  13 86.0588 2.59168
   1  18  13 71.9122 2.16608
   2  18  13 7.70797 2.05720
   3  18  13 150.042 6.00164
   4  18  13 30.6158 2.29344
   5  18  13 66.3197 2.69643
   6  18  13 30.3094 3.41127
   7  18  13 12.5374 6.95200
   8  18  13 54.1264 10.9521
  -9  19  13 14.6581 4.45861
  -8  19  13 2.27346 4.44330
  -7  19  13 7.68670 3.66514
  -6  19  13 0.98483 2.32622
  -5  19  13 0.00000 1.56791
  -4  19  13 5.20792 1.74298
  -3  19  13 32.4886 3.65397
  -2  19  13 37.7993 2.40655
  -1  19  13 26.3769 2.29038
   0  19  13 13.7963 1.78807
   1  19  13 9.06970 2.01850
   2  19  13 140.695 3.95355
   3  19  13 0.00000 3.36164
   4  19  13 29.4861 2.33631
   5  19  13 5.52636 2.13152
   6  19  13 1.95263 3.29068
   7  19  13 50.6920 7.80737
   8  19  13 9.28391 7.36093
  -9  20  13 0.00000 4.37185
  -8  20  13 7.22714 4.75977
  -7  20  13 6.84966 3.89580
  -6  20  13 1.93216 2.44194
  -5  20  13 7.14203 1.91411
  -4  20  13 43.3603 1.99607
  -3  20  13 9.17608 2.48653
  -2  20  13 46.5004 2.34270
  -1  20  13 17.9103 1.74016
   0  20  13 34.4870 1.90610
   1  20  13 25.9132 2.27123
   2  20  13 10.2491 2.03324
   3  20  13 48.8264 3.64883
   4  20  13 0.00000 2.61840
   5  20  13 9.41620 2.59409
   6  20  13 22.7575 3.14485
   7  20  13 13.2975 8.42634
  -9  21  13 30.5737 13.5415
  -8  21  13 7.15010 5.78627
  -7  21  13 1.35158 4.26016
  -6  21  13 1.63319 2.32964
  -5  21  13 43.0666 2.82715
  -4  21  13 1.71435 1.40342
  -3  21  13 59.3623 3.05088
  -2  21  13 10.6523 1.57503
  -1  21  13 4.83579 1.62590
   0  21  13 72.5672 2.93778
   1  21  13 0.00000 1.92431
   2  21  13 8.96219 3.25307
   3  21  13 4.66824 2.60572
   4  21  13 0.00000 2.53702
   5  21  13 4.35678 2.92252
   6  21  13 2.07880 3.01191
   7  21  13 18.6411 7.56836
  -8  22  13 1.27955 6.23456
  -7  22  13 43.1484 5.32334
  -6  22  13 2.17057 2.95002
  -5  22  13 10.1921 2.45027
  -4  22  13 0.00000 1.70963
  -3  22  13 8.35980 3.50771
  -2  22  13 20.5510 1.93367
  -1  22  13 32.0397 1.94695
   0  22  13 6.21531 2.07065
   1  22  13 0.00000 2.03435
   2  22  13 4.97104 2.58351
   3  22  13 27.9739 4.42351
   4  22  13 1.68487 4.13603
   5  22  13 0.67626 2.93963
   6  22  13 5.88817 3.28343
  -8  23  13 2.65856 6.30606
  -7  23  13 8.74321 5.16889
  -6  23  13 0.00000 4.04805
  -5  23  13 7.20543 3.03594
  -4  23  13 74.4437 4.15744
  -3  23  13 2.10235 4.96027
  -2  23  13 13.8830 3.84084
  -1  23  13 16.9698 2.00466
   0  23  13 2.28979 1.89033
   1  23  13 0.00000 2.32258
   2  23  13 21.9127 3.51997
   3  23  13 6.46035 6.00938
   4  23  13 0.00000 2.86389
   5  23  13 0.00000 3.40502
   6  23  13 26.1720 4.35951
  -7  24  13 10.7953 5.39284
  -6  24  13 8.12996 4.07453
  -5  24  13 11.0331 3.70897
  -4  24  13 31.2877 3.80636
  -3  24  13 9.66932 5.92187
  -2  24  13 0.00000 6.65224
  -1  24  13 34.4729 3.18877
   0  24  13 25.3244 2.79737
   1  24  13 9.30404 2.50289
   2  24  13 42.0347 4.26791
   3  24  13 16.8473 5.17994
   4  24  13 0.34884 3.38139
   5  24  13 11.6953 3.49301
   6  24  13 8.86229 3.20972
  -7  25  13 12.2757 5.91412
  -6  25  13 9.47676 4.36530
  -5  25  13 89.1939 5.08663
  -4  25  13 17.5809 3.34435
  -3  25  13 56.1392 6.87221
  -2  25  13 30.4330 6.62947
  -1  25  13 38.4057 3.87812
   0  25  13 14.5494 3.19276
   1  25  13 30.3074 3.67430
   2  25  13 33.7182 5.78784
   3  25  13 4.61318 7.26333
   4  25  13 3.38017 3.84673
   5  25  13 13.8411 3.45232
  -6  26  13 3.12463 4.93751
  -5  26  13 0.59430 3.96269
  -4  26  13 11.5097 3.87499
  -3  26  13 8.48672 4.89833
  -2  26  13 87.3053 10.1308
  -1  26  13 27.0962 3.86068
   0  26  13 4.06012 4.06764
   1  26  13 31.6166 4.34757
   2  26  13 66.2697 7.78912
   3  26  13 13.3814 6.61891
   4  26  13 8.61701 4.19570
   5  26  13 25.6229 4.36927
  -6  27  13 6.91235 5.09885
  -5  27  13 6.11248 4.24610
  -4  27  13 0.00000 4.71997
  -3  27  13 9.78816 6.08912
  -2  27  13 3.79721 6.82650
  -1  27  13 21.4168 3.80168
   0  27  13 20.1283 3.91352
   1  27  13 0.00000 4.07297
   2  27  13 5.51748 5.84310
   3  27  13 38.7132 11.0085
   4  27  13 38.3652 6.37639
  -5  28  13 5.80487 4.36743
  -4  28  13 0.00000 4.01401
  -3  28  13 4.51083 6.38825
  -2  28  13 0.00000 7.13314
  -1  28  13 7.92056 4.20414
   0  28  13 2.06510 3.75653
   1  28  13 0.00000 4.86868
   2  28  13 5.36644 5.98218
   3  28  13 17.2171 7.99707
  -4  29  13 3.14776 4.30773
  -3  29  13 12.9462 6.06086
  -2  29  13 8.99628 7.45105
  -1  29  13 0.00000 4.83180
   0  29  13 7.63305 4.20779
   1  29  13 6.73759 4.67257
   2  29  13 0.08175 6.37180
  -2  30  13 11.5106 7.86574
  -1  30  13 0.00000 6.31876
   0  30  13 12.7890 4.60252
   1  30  13 2.84027 3.82892
 -12   0  14 17.5264 14.6496
 -11   0  14 19.9884 5.74952
 -10   0  14 7.22999 3.43326
  -9   0  14 22.6719 3.51450
  -8   0  14 73.6104 3.17990
  -7   0  14 114.236 4.64016
  -6   0  14 154.312 3.79513
  -5   0  14 17.2801 1.21175
  -4   0  14 7.05556 1.12693
  -3   0  14 513.170 10.4450
  -2   0  14 274.676 6.92104
  -1   0  14 15.8374 1.40121
   0   0  14 31.3413 1.59124
   1   0  14 456.823 9.28860
   2   0  14 386.294 8.01363
   3   0  14 43.4694 1.96903
   4   0  14 21.2969 1.95709
   5   0  14 49.1532 2.03695
   6   0  14 1.58089 2.04071
   7   0  14 18.4888 2.90545
   8   0  14 20.3169 4.19878
   9   0  14 138.599 8.41138
  10   0  14 0.55708 5.87797
 -12   1  14 18.1303 9.77308
 -11   1  14 11.7122 4.05179
 -10   1  14 14.4510 2.96503
  -9   1  14 4.21704 1.74996
  -8   1  14 218.917 5.82608
  -7   1  14 10.8273 2.15547
  -6   1  14 5.40019 0.92038
  -5   1  14 41.9560 1.40298
  -4   1  14 76.0593 1.72747
  -3   1  14 263.995 4.47989
  -2   1  14 231.621 3.34792
  -1   1  14 297.621 4.00332
   0   1  14 355.790 6.12492
   1   1  14 192.780 3.84213
   2   1  14 13.1005 1.22590
   3   1  14 6.18772 1.20709
   4   1  14 27.5181 1.28389
   5   1  14 3.94613 1.07895
   6   1  14 20.5358 1.59105
   7   1  14 57.4919 2.09702
   8   1  14 41.5446 3.97596
   9   1  14 11.5257 4.12194
  10   1  14 18.7150 4.21852
 -11   2  14 0.00000 3.96569
 -10   2  14 8.07841 2.75411
  -9   2  14 37.5261 2.28159
  -8   2  14 6.65116 2.63016
  -7   2  14 3.90823 2.05407
  -6   2  14 19.9064 1.64304
  -5   2  14 75.9947 1.89954
  -4   2  14 193.663 4.24842
  -3   2  14 78.5904 1.74782
  -2   2  14 161.481 3.22057
  -1   2  14 98.3261 2.33616
   0   2  14 440.628 7.14796
   1   2  14 101.196 2.18291
   2   2  14 0.94229 0.99082
   3   2  14 0.00000 1.18517
   4   2  14 40.6706 1.31690
   5   2  14 12.5997 1.06672
   6   2  14 0.99121 1.69725
   7   2  14 68.3046 3.10124
   8   2  14 1.26758 3.28854
   9   2  14 10.5754 3.76761
  10   2  14 21.9282 4.21506
 -11   3  14 6.04912 3.25968
 -10   3  14 4.54149 2.40104
  -9   3  14 0.61935 2.14722
  -8   3  14 6.48211 3.64586
  -7   3  14 2.72996 1.96632
  -6   3  14 9.36809 1.32527
  -5   3  14 76.6043 2.26558
  -4   3  14 28.2111 1.11838
  -3   3  14 0.00000 1.13995
  -2   3  14 41.0783 1.30423
  -1   3  14 57.0442 1.72366
   0   3  14 27.0473 1.27765
   1   3  14 42.5358 1.69362
   2   3  14 24.7226 1.10797
   3   3  14 46.0336 1.20018
   4   3  14 0.00000 1.91844
   5   3  14 0.31845 1.05534
   6   3  14 84.5212 2.20710
   7   3  14 0.92396 2.10577
   8   3  14 5.96050 2.89773
   9   3  14 0.00000 3.63349
  10   3  14 15.7045 5.03640
 -11   4  14 9.11698 3.57040
 -10   4  14 2.28990 2.47930
  -9   4  14 0.00000 2.27242
  -8   4  14 0.00000 3.19088
  -7   4  14 22.3152 2.14318
  -6   4  14 46.6759 2.51839
  -5   4  14 92.1241 1.98679
  -4   4  14 203.214 5.01819
  -3   4  14 21.5358 1.09730
  -2   4  14 340.497 4.73192
  -1   4  14 0.13254 0.79751
   0   4  14 7.77388 0.71490
   1   4  14 10.4547 0.73216
   2   4  14 12.3467 0.94948
   3   4  14 0.00000 1.03290
   4   4  14 9.76942 1.21439
   5   4  14 28.2326 1.28048
   6   4  14 2.54312 1.75353
   7   4  14 7.15160 2.43733
   8   4  14 10.4776 4.12611
   9   4  14 22.0844 5.18897
  10   4  14 7.13918 5.29837
 -11   5  14 3.60006 3.69499
 -10   5  14 7.15164 2.17325
  -9   5  14 1.40398 2.16945
  -8   5  14 31.6964 4.05646
  -7   5  14 0.68938 1.85377
  -6   5  14 81.0117 1.96633
  -5   5  14 0.00000 0.96337
  -4   5  14 1.43385 1.18829
  -3   5  14 0.00000 0.93476
  -2   5  14 224.101 3.47254
  -1   5  14 9.00162 0.92167
   0   5  14 115.548 2.17313
   1   5  14 40.7955 1.08977
   2   5  14 127.239 2.73971
   3   5  14 112.506 2.12627
   4   5  14 94.8076 3.41098
   5   5  14 52.9125 1.83300
   6   5  14 27.6073 2.34606
   7   5  14 1.43850 3.43416
   8   5  14 10.0760 3.21409
   9   5  14 15.7811 3.94325
  10   5  14 27.0621 3.37302
 -11   6  14 2.63311 3.92595
 -10   6  14 0.00000 2.27638
  -9   6  14 23.0469 2.94271
  -8   6  14 0.00000 2.64218
  -7   6  14 0.00000 1.90390
  -6   6  14 60.7328 2.02217
  -5   6  14 57.5654 1.47179
  -4   6  14 132.925 2.30421
  -3   6  14 71.7567 1.69257
  -2   6  14 17.8556 1.07887
  -1   6  14 333.162 4.61263
   0   6  14 10.2117 0.92598
   1   6  14 299.390 4.57543
   2   6  14 17.7698 1.43462
   3   6  14 60.9576 1.54200
   4   6  14 47.4243 1.53007
   5   6  14 195.896 4.83504
   6   6  14 0.09861 2.07725
   7   6  14 27.2176 2.91569
   8   6  14 2.34085 4.07945
   9   6  14 20.0897 4.81436
 -11   7  14 41.1778 3.85155
 -10   7  14 3.41881 2.43384
  -9   7  14 6.12869 2.41575
  -8   7  14 4.37224 3.52744
  -7   7  14 42.5426 2.67339
  -6   7  14 71.9335 1.87901
  -5   7  14 138.524 2.75010
  -4   7  14 2.89725 0.81114
  -3   7  14 0.00000 1.33471
  -2   7  14 0.00000 0.88617
  -1   7  14 33.5196 1.46253
   0   7  14 963.261 17.0437
   1   7  14 45.3853 1.41607
   2   7  14 13.9415 1.56105
   3   7  14 124.243 2.28376
   4   7  14 58.8537 1.72890
   5   7  14 92.9021 2.48543
   6   7  14 148.253 4.98279
   7   7  14 2.28164 2.41216
   8   7  14 12.4100 4.10732
   9   7  14 11.0502 4.51033
 -11   8  14 4.40124 3.98543
 -10   8  14 21.1030 2.72725
  -9   8  14 0.00000 2.58462
  -8   8  14 8.98684 2.96867
  -7   8  14 15.6110 2.15927
  -6   8  14 25.7953 1.52128
  -5   8  14 2.26812 1.06321
  -4   8  14 198.380 3.15683
  -3   8  14 113.328 2.74567
  -2   8  14 55.0741 1.36838
  -1   8  14 38.4099 1.06412
   0   8  14 255.813 4.81267
   1   8  14 0.55447 0.96807
   2   8  14 207.166 3.89008
   3   8  14 72.2133 2.01175
   4   8  14 89.3679 2.26537
   5   8  14 12.9608 1.90179
   6   8  14 3.80046 1.94043
   7   8  14 14.4695 2.52928
   8   8  14 12.6080 3.89047
   9   8  14 9.51460 4.37605
 -11   9  14 13.1234 4.19368
 -10   9  14 21.3094 3.13823
  -9   9  14 10.0426 2.66583
  -8   9  14 0.59978 2.62706
  -7   9  14 0.00000 2.38823
  -6   9  14 3.73641 1.72826
  -5   9  14 0.00000 1.37171
  -4   9  14 13.9643 0.93831
  -3   9  14 46.0810 1.69328
  -2   9  14 134.508 2.31788
  -1   9  14 0.00000 1.38718
   0   9  14 22.9660 0.99658
   1   9  14 290.318 4.51259
   2   9  14 1.92035 1.17620
   3   9  14 0.00000 1.37580
   4   9  14 16.9604 1.38458
   5   9  14 42.4751 2.07302
   6   9  14 0.00000 2.19256
   7   9  14 0.24772 2.64954
   8   9  14 46.1736 5.53548
   9   9  14 4.77747 4.17593
 -11  10  14 10.2318 4.23601
 -10  10  14 18.9647 2.89073
  -9  10  14 0.64268 2.65451
  -8  10  14 1.63470 3.00671
  -7  10  14 79.3653 3.25036
  -6  10  14 14.7690 1.82688
  -5  10  14 1.43553 1.22263
  -4  10  14 81.1050 1.91056
  -3  10  14 79.4637 1.96208
  -2  10  14 56.4851 2.40758
  -1  10  14 13.1101 1.74452
   0  10  14 76.7195 1.79254
   1  10  14 20.8741 1.26537
   2  10  14 58.2516 1.97121
   3  10  14 0.00000 1.46971
   4  10  14 7.57683 1.21906
   5  10  14 4.45712 1.40227
   6  10  14 0.00000 2.06909
   7  10  14 0.00000 3.10013
   8  10  14 0.00000 5.56263
   9  10  14 9.32246 7.65233
 -11  11  14 1.89032 3.75464
 -10  11  14 4.50980 2.72682
  -9  11  14 0.00000 2.93202
  -8  11  14 5.01393 3.08347
  -7  11  14 14.4424 2.66869
  -6  11  14 0.00000 1.58785
  -5  11  14 23.9848 1.51591
  -4  11  14 0.00000 1.11842
  -3  11  14 4.82899 1.57971
  -2  11  14 6.43684 0.97663
  -1  11  14 0.00000 1.29321
   0  11  14 9.02345 0.94118
   1  11  14 5.11316 0.93089
   2  11  14 19.5240 1.46297
   3  11  14 40.1059 2.10624
   4  11  14 0.00000 1.78627
   5  11  14 27.4401 1.74438
   6  11  14 0.00000 2.05846
   7  11  14 1.73724 2.72066
   8  11  14 9.20482 4.93445
   9  11  14 27.5440 9.59620
 -11  12  14 4.82830 4.31464
 -10  12  14 7.69920 2.78490
  -9  12  14 0.00000 3.17099
  -8  12  14 63.7017 3.54764
  -7  12  14 0.00000 2.70704
  -6  12  14 0.00000 1.97422
  -5  12  14 22.0422 1.51361
  -4  12  14 74.9454 3.15699
  -3  12  14 11.4394 1.63019
  -2  12  14 3.98494 1.36635
  -1  12  14 24.7372 1.37857
   0  12  14 21.9513 1.09670
   1  12  14 0.00000 1.06671
   2  12  14 28.0210 2.01989
   3  12  14 25.1838 1.88211
   4  12  14 45.7578 1.88337
   5  12  14 0.05631 1.80350
   6  12  14 16.6478 2.10082
   7  12  14 4.40862 2.83640
   8  12  14 30.9040 10.3424
   9  12  14 21.0433 7.74271
 -10  13  14 9.40455 2.67849
  -9  13  14 0.05191 2.87683
  -8  13  14 4.43456 3.61231
  -7  13  14 84.3907 3.65137
  -6  13  14 11.5367 1.69275
  -5  13  14 20.1578 1.85307
  -4  13  14 65.1230 2.52348
  -3  13  14 36.4861 2.10267
  -2  13  14 75.4286 2.04684
  -1  13  14 0.00000 1.18037
   0  13  14 1.45802 1.04483
   1  13  14 0.00000 1.24765
   2  13  14 36.3142 1.67814
   3  13  14 33.8911 2.01691
   4  13  14 0.00000 1.70658
   5  13  14 12.6321 1.74336
   6  13  14 0.00000 2.08503
   7  13  14 4.32978 2.26830
   8  13  14 5.39029 8.24729
   9  13  14 2.30648 7.58149
 -10  14  14 17.0911 2.85912
  -9  14  14 21.3596 3.08679
  -8  14  14 68.3214 4.58128
  -7  14  14 84.2844 3.84999
  -6  14  14 4.79567 1.82178
  -5  14  14 277.632 4.82216
  -4  14  14 21.2181 1.76504
  -3  14  14 108.967 2.77252
  -2  14  14 23.1684 1.76912
  -1  14  14 3.28621 1.31101
   0  14  14 182.824 4.13137
   1  14  14 77.4339 2.03930
   2  14  14 93.4793 2.71862
   3  14  14 23.3120 2.21564
   4  14  14 3.28280 1.82664
   5  14  14 0.00000 1.77287
   6  14  14 4.35893 2.27901
   7  14  14 11.3636 2.21166
   8  14  14 0.00000 8.51175
 -10  15  14 0.00000 3.42939
  -9  15  14 18.0844 3.18827
  -8  15  14 60.8784 4.57506
  -7  15  14 81.5443 4.36677
  -6  15  14 114.708 3.24890
  -5  15  14 0.00000 1.27646
  -4  15  14 7.18005 1.32281
  -3  15  14 54.4911 2.88962
  -2  15  14 398.221 8.51762
  -1  15  14 425.873 7.27776
   0  15  14 79.8550 2.19322
   1  15  14 40.7273 1.70488
   2  15  14 97.7740 4.71479
   3  15  14 66.6041 3.73086
   4  15  14 79.0809 2.70620
   5  15  14 1.89608 1.76556
   6  15  14 45.7303 2.99137
   7  15  14 38.2151 3.45923
   8  15  14 3.39455 8.21324
 -10  16  14 17.9172 4.14774
  -9  16  14 20.2867 3.94516
  -8  16  14 0.85983 4.89956
  -7  16  14 4.44832 2.81193
  -6  16  14 54.8267 2.14875
  -5  16  14 15.5022 1.95347
  -4  16  14 10.5809 1.32019
  -3  16  14 21.5588 2.05965
  -2  16  14 1.44525 1.51665
  -1  16  14 231.214 4.55179
   0  16  14 146.504 3.37034
   1  16  14 232.020 4.24628
   2  16  14 64.4044 2.50270
   3  16  14 3.51958 3.59239
   4  16  14 77.4650 3.12763
   5  16  14 179.466 4.17997
   6  16  14 3.31210 2.39647
   7  16  14 3.97320 3.20534
   8  16  14 0.00000 9.31999
 -10  17  14 2.13965 4.45450
  -9  17  14 0.00000 3.32730
  -8  17  14 2.90089 5.56224
  -7  17  14 7.20697 2.94492
  -6  17  14 7.48498 1.66389
  -5  17  14 4.77007 1.40738
  -4  17  14 1.39488 1.32526
  -3  17  14 174.557 4.57057
  -2  17  14 7.32661 1.58104
  -1  17  14 8.43761 2.40250
   0  17  14 249.118 5.45517
   1  17  14 3.03207 1.57106
   2  17  14 82.4401 3.71625
   3  17  14 150.092 5.65910
   4  17  14 42.5709 2.91564
   5  17  14 11.6972 2.15372
   6  17  14 32.5828 2.79120
   7  17  14 0.21825 1.93161
  -9  18  14 0.00000 3.75990
  -8  18  14 6.95254 6.65774
  -7  18  14 8.74756 3.11574
  -6  18  14 0.00000 1.95876
  -5  18  14 0.00000 1.54388
  -4  18  14 3.81708 2.05198
  -3  18  14 11.4765 2.33567
  -2  18  14 31.9339 2.06217
  -1  18  14 6.77505 1.63671
   0  18  14 114.629 3.46889
   1  18  14 0.89708 2.35071
   2  18  14 16.4895 2.43320
   3  18  14 0.00000 3.27525
   4  18  14 5.30950 2.09354
   5  18  14 13.3536 2.16849
   6  18  14 2.83168 2.89026
   7  18  14 0.57275 1.52894
   8  18  14 3.32266 8.99146
  -9  19  14 4.83860 3.83934
  -8  19  14 21.9487 6.17933
  -7  19  14 30.9948 3.85928
  -6  19  14 9.94596 2.52260
  -5  19  14 0.00000 1.62541
  -4  19  14 17.5175 1.45081
  -3  19  14 9.47734 3.46591
  -2  19  14 42.3669 2.70391
  -1  19  14 20.0099 1.92956
   0  19  14 10.7715 1.54525
   1  19  14 76.2467 2.78072
   2  19  14 5.13578 2.73113
   3  19  14 14.3379 2.15719
   4  19  14 13.5527 2.36670
   5  19  14 0.96621 2.43404
   6  19  14 5.16594 2.73458
   7  19  14 13.1370 9.49515
  -9  20  14 7.77721 4.93342
  -8  20  14 21.5117 6.06030
  -7  20  14 2.52296 3.73293
  -6  20  14 24.0036 2.61802
  -5  20  14 7.36797 2.21045
  -4  20  14 2.39937 1.25740
  -3  20  14 122.888 4.65783
  -2  20  14 5.51065 2.13888
  -1  20  14 0.24907 2.48262
   0  20  14 4.02525 1.58964
   1  20  14 130.908 3.39096
   2  20  14 10.0398 2.32483
   3  20  14 15.4533 3.09776
   4  20  14 13.7971 2.51366
   5  20  14 14.8602 2.58381
   6  20  14 2.11365 2.97537
   7  20  14 52.7095 14.8892
  -8  21  14 14.3863 8.11569
  -7  21  14 15.5218 4.03600
  -6  21  14 23.4223 2.86084
  -5  21  14 57.1873 3.27796
  -4  21  14 17.8529 1.77954
  -3  21  14 8.98808 2.50826
  -2  21  14 1.28245 1.60547
  -1  21  14 66.4734 3.03471
   0  21  14 16.5716 1.84682
   1  21  14 19.3981 2.00389
   2  21  14 3.10910 3.34523
   3  21  14 18.9286 3.85126
   4  21  14 14.0454 2.94113
   5  21  14 5.82432 3.10122
   6  21  14 75.2841 4.59680
  -8  22  14 6.85741 8.33692
  -7  22  14 15.3184 5.76937
  -6  22  14 49.0935 4.30515
  -5  22  14 123.951 4.85213
  -4  22  14 20.6701 2.63897
  -3  22  14 75.8286 3.93677
  -2  22  14 3.09261 1.67619
  -1  22  14 56.9001 2.42514
   0  22  14 41.8838 2.31602
   1  22  14 2.18754 2.10480
   2  22  14 13.6130 3.05357
   3  22  14 27.7496 4.64308
   4  22  14 37.7875 3.54599
   5  22  14 45.9817 3.69660
   6  22  14 10.1238 3.68869
  -8  23  14 38.9789 14.0435
  -7  23  14 10.9587 5.69942
  -6  23  14 64.9882 4.73395
  -5  23  14 53.5290 3.64873
  -4  23  14 88.1198 4.47641
  -3  23  14 13.9815 4.40919
  -2  23  14 79.5990 5.36933
  -1  23  14 6.44884 1.81118
   0  23  14 16.4228 2.75009
   1  23  14 0.40320 3.13404
   2  23  14 43.6893 4.65064
   3  23  14 21.6989 5.57751
   4  23  14 36.1650 3.49382
   5  23  14 23.5409 3.21506
   6  23  14 0.85410 3.51395
  -7  24  14 35.7367 6.72452
  -6  24  14 22.3372 4.31036
  -5  24  14 85.3305 4.39611
  -4  24  14 29.0026 3.65264
  -3  24  14 16.8124 5.78804
  -2  24  14 0.00000 6.39027
  -1  24  14 2.73578 3.23456
   0  24  14 6.48897 2.70968
   1  24  14 23.1897 2.88741
   2  24  14 23.7040 3.94823
   3  24  14 12.1404 5.99105
   4  24  14 27.8583 3.55627
   5  24  14 5.71605 3.81370
  -7  25  14 0.00000 11.5556
  -6  25  14 17.6420 4.65894
  -5  25  14 3.25786 4.00019
  -4  25  14 5.08083 3.65861
  -3  25  14 37.1389 5.55328
  -2  25  14 3.46931 5.86617
  -1  25  14 3.40573 3.80690
   0  25  14 2.38395 3.65842
   1  25  14 8.80299 3.53462
   2  25  14 1.53237 5.56408
   3  25  14 3.43942 6.17635
   4  25  14 10.1948 5.27378
   5  25  14 7.44204 3.98877
  -6  26  14 5.38340 4.53149
  -5  26  14 15.6826 4.35408
  -4  26  14 2.42214 4.04539
  -3  26  14 1.53214 4.88834
  -2  26  14 0.00000 7.80856
  -1  26  14 31.2015 4.12413
   0  26  14 6.02676 4.61280
   1  26  14 4.98727 4.37551
   2  26  14 0.52773 5.99447
   3  26  14 9.78701 6.28543
   4  26  14 4.09039 5.10688
  -5  27  14 2.80145 5.03863
  -4  27  14 38.7895 4.40856
  -3  27  14 12.6198 6.31852
  -2  27  14 50.6796 10.9860
  -1  27  14 16.5075 3.93853
   0  27  14 5.22633 3.93034
   1  27  14 20.7377 4.55317
   2  27  14 9.01122 6.09073
   3  27  14 14.8626 11.1468
   4  27  14 6.10088 9.40212
  -4  28  14 11.6603 4.44494
  -3  28  14 13.7806 5.89562
  -2  28  14 14.0952 6.68556
  -1  28  14 33.5438 4.79481
   0  28  14 18.8529 3.72253
   1  28  14 0.00000 4.01560
   2  28  14 4.96458 6.69502
   3  28  14 42.5147 8.60323
  -3  29  14 79.9980 7.39329
  -2  29  14 4.93128 7.55319
  -1  29  14 19.7762 4.92398
   0  29  14 18.2458 4.48785
   1  29  14 7.51076 5.17787
  -1  30  14 0.00000 10.8540
 -11   0  15 0.00000 6.77761
 -10   0  15 4.09071 4.04520
  -9   0  15 0.00000 3.29795
  -8   0  15 2.56689 4.52368
  -7   0  15 1.89916 1.92776
  -6   0  15 0.00000 1.66401
  -5   0  15 0.49750 1.10810
  -4   0  15 0.00000 1.55475
  -3   0  15 1.46048 1.73245
  -2   0  15 2.02592 1.39096
  -1   0  15 0.00000 2.74343
   0   0  15 0.63293 1.18437
   1   0  15 7.37022 1.42003
   2   0  15 1.74272 1.44376
   3   0  15 2.70584 1.60269
   4   0  15 2.86544 1.96347
   5   0  15 5.22030 2.14942
   6   0  15 0.00000 2.33577
   7   0  15 5.97091 3.46666
   8   0  15 0.00000 4.42483
   9   0  15 0.00000 6.48728
 -11   1  15 2.48877 5.35141
 -10   1  15 4.48073 2.48994
  -9   1  15 6.24283 2.02062
  -8   1  15 50.8725 2.66635
  -7   1  15 4.47759 1.69906
  -6   1  15 0.00000 1.05860
  -5   1  15 15.1952 0.92138
  -4   1  15 2.43309 0.95921
  -3   1  15 4.03106 1.22288
  -2   1  15 22.2259 0.99871
  -1   1  15 199.953 3.53905
   0   1  15 20.2096 1.89658
   1   1  15 156.324 2.54063
   2   1  15 31.8220 1.30827
   3   1  15 2.08576 1.11422
   4   1  15 50.3792 1.77089
   5   1  15 0.00000 1.24633
   6   1  15 2.23716 1.77895
   7   1  15 11.0863 2.48843
   8   1  15 4.39558 3.03077
   9   1  15 13.6546 3.90128
 -11   2  15 8.22048 4.34643
 -10   2  15 8.42466 2.58843
  -9   2  15 40.4331 2.74271
  -8   2  15 21.7146 3.23520
  -7   2  15 13.3815 2.06728
  -6   2  15 38.2202 1.74617
  -5   2  15 86.4901 1.71283
  -4   2  15 154.149 3.12688
  -3   2  15 187.646 4.19518
  -2   2  15 31.5351 1.08603
  -1   2  15 81.5307 1.91966
   0   2  15 390.134 6.48857
   1   2  15 50.4062 1.29186
   2   2  15 4.81499 1.42802
   3   2  15 1.45816 1.11787
   4   2  15 31.1222 1.43291
   5   2  15 11.2097 1.26578
   6   2  15 68.8913 2.21852
   7   2  15 56.1077 3.15678
   8   2  15 4.85704 3.17237
   9   2  15 18.3380 5.16621
 -11   3  15 22.6278 3.63997
 -10   3  15 19.1995 2.61176
  -9   3  15 64.7280 3.58549
  -8   3  15 78.5645 3.89125
  -7   3  15 20.9801 2.45789
  -6   3  15 172.477 3.56605
  -5   3  15 129.864 2.99386
  -4   3  15 296.815 4.38128
  -3   3  15 85.9824 2.38185
  -2   3  15 9.89651 1.08548
  -1   3  15 158.352 2.59910
   0   3  15 34.6932 1.38488
   1   3  15 27.2337 1.03946
   2   3  15 207.441 3.93903
   3   3  15 34.7766 1.81185
   4   3  15 124.508 2.48400
   5   3  15 76.3378 2.30141
   6   3  15 114.275 3.17555
   7   3  15 0.00000 2.42027
   8   3  15 12.3039 3.47570
   9   3  15 10.8574 6.90036
 -11   4  15 3.97141 3.60171
 -10   4  15 6.19960 2.52404
  -9   4  15 20.0873 2.55693
  -8   4  15 11.0050 3.84763
  -7   4  15 72.7425 2.80194
  -6   4  15 0.00000 1.37249
  -5   4  15 205.069 3.48342
  -4   4  15 126.518 2.30902
  -3   4  15 160.311 2.84115
  -2   4  15 165.728 3.38119
  -1   4  15 49.8805 1.24736
   0   4  15 2.93512 0.75012
   1   4  15 147.427 2.37137
   2   4  15 6.29405 0.97212
   3   4  15 137.322 4.07784
   4   4  15 8.29671 1.37321
   5   4  15 150.143 3.11146
   6   4  15 0.00000 2.11791
   7   4  15 34.4612 3.12335
   8   4  15 0.29755 3.42031
   9   4  15 17.1905 3.72683
 -11   5  15 0.60907 3.88246
 -10   5  15 13.8152 2.61933
  -9   5  15 6.88593 2.41841
  -8   5  15 23.7113 4.25299
  -7   5  15 0.85840 2.14613
  -6   5  15 46.5098 1.65513
  -5   5  15 0.00000 1.27297
  -4   5  15 241.315 3.66329
  -3   5  15 61.2072 1.81488
  -2   5  15 45.5604 1.29905
  -1   5  15 25.4869 1.16007
   0   5  15 169.283 3.09008
   1   5  15 61.4948 1.40186
   2   5  15 113.872 2.36528
   3   5  15 7.38797 1.51809
   4   5  15 153.901 3.05783
   5   5  15 20.7776 1.39426
   6   5  15 15.5901 1.98771
   7   5  15 4.99855 2.81465
   8   5  15 2.17527 5.52697
   9   5  15 5.80883 3.74061
 -11   6  15 0.00000 3.72811
 -10   6  15 0.96908 2.55089
  -9   6  15 0.00000 2.40647
  -8   6  15 8.82298 4.41047
  -7   6  15 1.87937 1.92331
  -6   6  15 15.9708 1.54504
  -5   6  15 0.00000 1.13978
  -4   6  15 0.00000 1.21734
  -3   6  15 2.75145 1.06513
  -2   6  15 61.8345 1.40820
  -1   6  15 91.0628 2.68308
   0   6  15 14.2466 0.89771
   1   6  15 41.0429 1.25265
   2   6  15 4.79644 1.12018
   3   6  15 8.00682 1.34807
   4   6  15 0.87310 1.32848
   5   6  15 102.813 2.74542
   6   6  15 13.9272 2.25029
   7   6  15 0.00000 2.45249
   8   6  15 18.0582 7.10603
   9   6  15 22.2822 4.21194
 -11   7  15 6.41079 3.71179
 -10   7  15 2.73030 2.71054
  -9   7  15 0.00000 2.64405
  -8   7  15 21.3453 2.76232
  -7   7  15 47.0011 2.41891
  -6   7  15 4.50265 1.38226
  -5   7  15 0.00000 1.11570
  -4   7  15 21.6817 1.06848
  -3   7  15 91.5998 2.48333
  -2   7  15 1.39519 1.05419
  -1   7  15 70.0289 1.54449
   0   7  15 84.0991 1.91128
   1   7  15 34.4357 1.27124
   2   7  15 142.049 2.91295
   3   7  15 13.3226 1.06669
   4   7  15 16.5720 1.23957
   5   7  15 11.4826 1.46854
   6   7  15 8.72948 1.90338
   7   7  15 1.92088 2.79361
   8   7  15 5.35061 4.62645
   9   7  15 6.72273 3.73681
 -11   8  15 0.00000 4.38912
 -10   8  15 14.7744 3.19591
  -9   8  15 0.00000 2.67848
  -8   8  15 2.61369 2.63667
  -7   8  15 22.7892 2.23835
  -6   8  15 0.00000 1.42823
  -5   8  15 12.5820 1.14457
  -4   8  15 41.7816 1.37889
  -3   8  15 69.6170 1.89484
  -2   8  15 27.2633 1.14777
  -1   8  15 67.3616 1.38181
   0   8  15 1.16246 0.80325
   1   8  15 0.00000 1.18700
   2   8  15 49.7444 1.69887
   3   8  15 0.00000 1.36736
   4   8  15 15.9998 1.29009
   5   8  15 0.69254 1.35145
   6   8  15 0.00000 2.10141
   7   8  15 1.92215 2.74976
   8   8  15 6.87604 3.83711
   9   8  15 15.7054 4.73428
 -11   9  15 3.95665 4.27609
 -10   9  15 1.79656 3.62032
  -9   9  15 10.6339 2.85260
  -8   9  15 5.19601 2.98312
  -7   9  15 58.8764 3.24152
  -6   9  15 0.00000 1.42078
  -5   9  15 0.49511 1.28358
  -4   9  15 165.350 2.85793
  -3   9  15 11.9990 1.43053
  -2   9  15 0.00000 1.32132
  -1   9  15 8.61875 1.69498
   0   9  15 1.77727 0.77045
   1   9  15 9.51315 0.98997
   2   9  15 0.82243 1.94462
   3   9  15 6.70775 1.49230
   4   9  15 33.9153 1.80566
   5   9  15 2.65719 1.96116
   6   9  15 4.05858 1.95515
   7   9  15 2.93223 3.17228
   8   9  15 28.7679 4.31485
   9   9  15 29.4601 4.65333
 -11  10  15 11.6924 4.54820
 -10  10  15 5.62562 2.89666
  -9  10  15 8.89679 3.13231
  -8  10  15 16.5329 3.28355
  -7  10  15 12.8456 2.61072
  -6  10  15 0.00000 1.77526
  -5  10  15 74.9657 2.12332
  -4  10  15 0.00000 1.14689
  -3  10  15 74.3669 2.24617
  -2  10  15 20.5701 1.80362
  -1  10  15 84.4078 1.64355
   0  10  15 22.6512 1.06482
   1  10  15 38.7276 2.11002
   2  10  15 21.4824 2.00574
   3  10  15 124.262 4.02782
   4  10  15 1.04517 1.58997
   5  10  15 75.4458 3.45970
   6  10  15 2.34557 2.08531
   7  10  15 14.1881 3.14482
   8  10  15 0.00000 5.54050
   9  10  15 35.0734 5.09251
 -11  11  15 2.32206 4.38192
 -10  11  15 8.79615 2.71410
  -9  11  15 8.46539 2.91263
  -8  11  15 129.089 5.49725
  -7  11  15 24.3754 3.07328
  -6  11  15 26.5051 1.69235
  -5  11  15 2.37301 2.81733
  -4  11  15 147.707 2.63525
  -3  11  15 12.1279 1.90453
  -2  11  15 313.049 5.00337
  -1  11  15 12.2745 1.19927
   0  11  15 55.1616 1.69679
   1  11  15 43.1333 1.32245
   2  11  15 404.104 8.86441
   3  11  15 0.97752 1.39907
   4  11  15 1.66747 1.48297
   5  11  15 13.0668 1.73725
   6  11  15 80.9912 3.53441
   7  11  15 6.76511 3.43585
   8  11  15 15.0511 4.67735
   9  11  15 19.3148 4.15459
 -10  12  15 7.34348 2.73112
  -9  12  15 0.00000 2.99802
  -8  12  15 1.11967 3.51610
  -7  12  15 73.0692 4.06853
  -6  12  15 1.93961 1.69283
  -5  12  15 173.138 3.47361
  -4  12  15 23.6642 1.52529
  -3  12  15 396.797 8.56198
  -2  12  15 0.00000 1.40397
  -1  12  15 119.714 2.46051
   0  12  15 51.1567 1.69823
   1  12  15 61.4352 1.67865
   2  12  15 63.5420 2.28727
   3  12  15 43.9491 2.03977
   4  12  15 11.0026 1.56145
   5  12  15 7.43302 1.67032
   6  12  15 5.44663 2.79537
   7  12  15 44.8270 4.20210
   8  12  15 22.4168 4.77681
 -10  13  15 5.56808 2.94362
  -9  13  15 6.29637 2.90976
  -8  13  15 58.8399 11.9049
  -7  13  15 2.47918 2.52574
  -6  13  15 87.0202 2.65980
  -5  13  15 32.1458 2.25596
  -4  13  15 34.7574 1.72940
  -3  13  15 1.90268 1.90029
  -2  13  15 54.6084 2.35212
  -1  13  15 75.2702 1.88518
   0  13  15 28.7995 1.44372
   1  13  15 84.7514 2.22649
   2  13  15 19.3762 1.83049
   3  13  15 11.0947 1.74953
   4  13  15 12.3507 1.69548
   5  13  15 2.07670 1.78384
   6  13  15 4.08078 2.92029
   7  13  15 13.7477 3.40604
   8  13  15 12.8915 8.15032
 -10  14  15 18.7517 3.07355
  -9  14  15 2.21593 3.22238
  -8  14  15 13.4414 4.71502
  -7  14  15 4.25069 2.78803
  -6  14  15 0.00000 2.26973
  -5  14  15 6.83323 1.25119
  -4  14  15 131.125 2.99797
  -3  14  15 13.3900 1.34066
  -2  14  15 43.5244 1.97803
  -1  14  15 40.2586 1.73980
   0  14  15 23.4434 1.42395
   1  14  15 0.00000 2.70479
   2  14  15 36.6622 2.10596
   3  14  15 85.5025 3.51750
   4  14  15 88.1370 2.92367
   5  14  15 127.138 3.47303
   6  14  15 1.27865 2.50082
   7  14  15 6.54047 2.49103
   8  14  15 2.20559 8.50178
 -10  15  15 5.20993 3.26511
  -9  15  15 0.00000 3.37793
  -8  15  15 23.5815 4.52801
  -7  15  15 14.3363 2.97948
  -6  15  15 3.31499 1.87279
  -5  15  15 0.00000 1.52675
  -4  15  15 0.00000 1.58293
  -3  15  15 15.3345 2.17736
  -2  15  15 4.58196 1.85059
  -1  15  15 15.5419 1.59061
   0  15  15 2.52272 1.44249
   1  15  15 17.0178 1.50829
   2  15  15 0.00000 1.89135
   3  15  15 72.9321 3.35528
   4  15  15 0.00000 1.97575
   5  15  15 3.58709 1.69235
   6  15  15 79.1306 4.70371
   7  15  15 0.95236 2.62806
   8  15  15 1.17125 8.76825
 -10  16  15 3.03637 3.11935
  -9  16  15 0.00000 3.60359
  -8  16  15 2.85548 4.59405
  -7  16  15 104.696 4.67798
  -6  16  15 18.7751 2.15615
  -5  16  15 0.00000 1.71986
  -4  16  15 0.00000 1.78353
  -3  16  15 113.095 3.78978
  -2  16  15 0.00000 2.72356
  -1  16  15 2.42581 2.15395
   0  16  15 7.45623 1.35234
   1  16  15 0.00000 1.62340
   2  16  15 15.8739 2.22624
   3  16  15 53.1975 3.31560
   4  16  15 19.0682 1.99965
   5  16  15 22.9294 2.15375
   6  16  15 0.00000 2.91343
   7  16  15 37.1654 4.68170
   8  16  15 0.00000 9.18320
  -9  17  15 9.42078 3.79711
  -8  17  15 23.4192 5.39356
  -7  17  15 5.30793 3.30993
  -6  17  15 124.193 3.26684
  -5  17  15 6.24157 2.23975
  -4  17  15 72.6508 2.29633
  -3  17  15 19.4072 2.65440
  -2  17  15 89.8211 3.42291
  -1  17  15 18.4775 1.67240
   0  17  15 234.399 5.50089
   1  17  15 22.8362 1.66454
   2  17  15 140.348 4.77159
   3  17  15 72.1149 3.51319
   4  17  15 57.9303 2.68417
   5  17  15 49.4212 3.22427
   6  17  15 11.2543 2.83704
   7  17  15 2.88861 2.69662
  -9  18  15 3.20183 4.07205
  -8  18  15 14.6335 4.70803
  -7  18  15 40.8405 4.12510
  -6  18  15 33.9325 2.40185
  -5  18  15 33.2915 2.26519
  -4  18  15 33.0754 1.78947
  -3  18  15 28.3165 4.35469
  -2  18  15 18.5421 2.09767
  -1  18  15 252.552 5.11845
   0  18  15 2.67124 1.47644
   1  18  15 113.143 3.14074
   2  18  15 9.51685 2.57647
   3  18  15 0.00000 3.01001
   4  18  15 31.2187 2.71971
   5  18  15 1.91204 2.84898
   6  18  15 1.92100 2.78185
   7  18  15 20.0292 2.82065
  -9  19  15 0.43237 3.98676
  -8  19  15 1.01438 4.74373
  -7  19  15 50.2180 4.32804
  -6  19  15 14.2388 2.35980
  -5  19  15 67.3036 3.20626
  -4  19  15 36.7842 1.88246
  -3  19  15 103.656 4.09492
  -2  19  15 0.00000 1.72341
  -1  19  15 46.4374 2.63813
   0  19  15 28.6049 2.05928
   1  19  15 15.1290 1.83914
   2  19  15 0.00000 2.40484
   3  19  15 56.3368 3.22757
   4  19  15 16.7932 2.73346
   5  19  15 4.21356 2.41566
   6  19  15 6.13039 2.96509
   7  19  15 2.63814 1.96801
  -9  20  15 12.0731 8.02176
  -8  20  15 50.2695 6.94983
  -7  20  15 3.01331 4.03433
  -6  20  15 8.50802 3.01099
  -5  20  15 12.5844 2.64632
  -4  20  15 32.2464 2.61881
  -3  20  15 10.2637 3.96194
  -2  20  15 1.63709 2.23432
  -1  20  15 0.00000 2.35354
   0  20  15 1.42901 1.70237
   1  20  15 4.08137 2.28972
   2  20  15 0.00000 2.98538
   3  20  15 4.30146 4.22637
   4  20  15 62.5759 3.53731
   5  20  15 0.24974 3.16585
   6  20  15 0.00000 3.73321
  -8  21  15 1.73470 6.40921
  -7  21  15 8.90070 4.89725
  -6  21  15 6.11290 3.42671
  -5  21  15 5.18811 2.43595
  -4  21  15 26.1888 2.86023
  -3  21  15 41.0711 3.52110
  -2  21  15 7.41182 2.74276
  -1  21  15 0.00000 1.81335
   0  21  15 3.53295 2.08330
   1  21  15 0.03038 2.08959
   2  21  15 16.8436 5.57943
   3  21  15 0.00000 4.87740
   4  21  15 9.73712 2.91761
   5  21  15 11.3760 3.21453
   6  21  15 2.25257 4.76872
  -8  22  15 6.60678 6.93125
  -7  22  15 5.10509 5.72261
  -6  22  15 1.75966 4.03524
  -5  22  15 2.75262 2.77472
  -4  22  15 12.2538 3.30771
  -3  22  15 178.550 7.84455
  -2  22  15 22.2430 2.93356
  -1  22  15 3.68473 2.99694
   0  22  15 4.10437 1.99171
   1  22  15 3.90864 2.93135
   2  22  15 1.37984 4.03444
   3  22  15 1.65073 5.29712
   4  22  15 9.38901 3.49219
   5  22  15 10.3287 3.38168
   6  22  15 6.64923 4.08990
  -7  23  15 20.3045 6.56890
  -6  23  15 0.00000 3.79770
  -5  23  15 6.16678 3.01487
  -4  23  15 1.16217 4.71374
  -3  23  15 3.31454 4.99742
  -2  23  15 24.7198 4.15538
  -1  23  15 16.2015 3.34707
   0  23  15 3.29413 2.19787
   1  23  15 1.88803 2.64614
   2  23  15 10.4272 3.87282
   3  23  15 0.00000 5.19422
   4  23  15 4.58283 3.62664
   5  23  15 4.99594 3.01067
  -7  24  15 5.89033 6.31813
  -6  24  15 0.00000 4.32450
  -5  24  15 26.5151 3.56726
  -4  24  15 11.2260 3.71519
  -3  24  15 2.97621 5.55964
  -2  24  15 5.63154 4.50367
  -1  24  15 39.4413 3.90466
   0  24  15 21.3432 3.07886
   1  24  15 51.7975 4.28153
   2  24  15 5.12843 5.16857
   3  24  15 15.7771 6.46186
   4  24  15 7.51545 3.75636
   5  24  15 10.8645 4.77281
  -6  25  15 49.1207 5.02975
  -5  25  15 0.00000 4.12162
  -4  25  15 38.3870 3.90541
  -3  25  15 2.71020 5.37826
  -2  25  15 12.1229 4.62724
  -1  25  15 0.29460 3.75758
   0  25  15 108.349 5.33278
   1  25  15 47.7150 4.75347
   2  25  15 29.8437 7.33858
   3  25  15 8.25883 9.55302
   4  25  15 61.1253 6.48145
  -6  26  15 16.0942 6.45887
  -5  26  15 17.1636 4.58699
  -4  26  15 6.74999 3.82787
  -3  26  15 36.2698 6.11495
  -2  26  15 0.00000 6.01872
  -1  26  15 3.41612 3.91740
   0  26  15 0.00000 3.45541
   1  26  15 71.1518 5.24926
   2  26  15 10.0029 6.24137
   3  26  15 52.8138 7.81331
   4  26  15 0.00000 10.8431
  -5  27  15 4.29374 4.88732
  -4  27  15 15.3480 4.22860
  -3  27  15 0.00000 6.59907
  -2  27  15 24.2310 7.01455
  -1  27  15 6.11362 4.17415
   0  27  15 7.45242 3.65803
   1  27  15 9.72071 4.68563
   2  27  15 18.4129 5.60114
   3  27  15 2.40937 11.1138
  -4  28  15 0.00000 4.65262
  -3  28  15 10.1120 8.28043
  -2  28  15 13.6997 9.01929
  -1  28  15 25.0382 4.53950
   0  28  15 4.06077 4.14746
   1  28  15 0.00000 4.48733
   2  28  15 7.18170 4.57476
  -2  29  15 4.39498 6.26951
  -1  29  15 6.77782 5.23467
   0  29  15 2.53861 4.49807
 -11   0  16 7.13386 5.97066
 -10   0  16 71.5162 5.04321
  -9   0  16 19.3464 3.68383
  -8   0  16 54.2292 4.72023
  -7   0  16 267.248 7.52111
  -6   0  16 0.00000 1.47024
  -5   0  16 4.24216 1.23420
  -4   0  16 3.77599 1.29624
  -3   0  16 39.2697 2.21712
  -2   0  16 0.00000 2.45759
  -1   0  16 5.59230 1.33200
   0   0  16 4.86589 1.03293
   1   0  16 121.742 3.09476
   2   0  16 209.777 5.00002
   3   0  16 266.774 6.51098
   4   0  16 31.0478 2.44895
   5   0  16 290.160 8.49437
   6   0  16 18.7459 2.81621
   7   0  16 51.7198 3.33038
   8   0  16 3.27092 5.64501
   9   0  16 46.7634 6.85965
 -11   1  16 0.00000 4.61321
 -10   1  16 1.77974 2.49568
  -9   1  16 4.79675 2.46699
  -8   1  16 125.304 4.13953
  -7   1  16 0.00000 2.20259
  -6   1  16 188.789 3.40923
  -5   1  16 11.9104 1.00411
  -4   1  16 10.0137 1.08424
  -3   1  16 48.0032 1.49631
  -2   1  16 20.2349 1.35964
  -1   1  16 0.00000 1.12792
   0   1  16 2.22720 0.68794
   1   1  16 15.5474 1.18846
   2   1  16 137.393 2.63879
   3   1  16 4.47293 1.40477
   4   1  16 192.370 3.55885
   5   1  16 16.5360 1.75955
   6   1  16 180.144 3.74376
   7   1  16 5.20376 2.37911
   8   1  16 27.2815 4.06125
   9   1  16 42.1357 5.11562
 -11   2  16 10.3224 3.47048
 -10   2  16 9.56000 3.03052
  -9   2  16 26.9177 2.43707
  -8   2  16 0.00000 2.76911
  -7   2  16 100.890 2.83350
  -6   2  16 26.5534 1.53048
  -5   2  16 147.227 2.36150
  -4   2  16 61.4189 1.53241
  -3   2  16 146.878 2.77065
  -2   2  16 12.8203 1.02324
  -1   2  16 11.5237 1.04031
   0   2  16 2.22474 0.64748
   1   2  16 102.731 2.16430
   2   2  16 26.3346 1.29239
   3   2  16 235.020 4.25228
   4   2  16 6.21451 1.68166
   5   2  16 34.1810 1.47032
   6   2  16 1.31211 1.24556
   7   2  16 45.5961 2.92125
   8   2  16 7.48735 3.60884
   9   2  16 5.43635 4.22213
 -11   3  16 5.69176 3.65515
 -10   3  16 6.72272 2.69295
  -9   3  16 3.99752 2.86864
  -8   3  16 137.766 5.49522
  -7   3  16 11.4518 2.00910
  -6   3  16 1.34961 1.41865
  -5   3  16 6.38865 0.90710
  -4   3  16 51.0731 1.83041
  -3   3  16 6.18789 1.12313
  -2   3  16 48.8074 1.37230
  -1   3  16 22.3125 1.07911
   0   3  16 1.73377 0.71029
   1   3  16 101.255 2.20978
   2   3  16 1.14312 1.14935
   3   3  16 10.1740 1.40711
   4   3  16 59.3591 2.42837
   5   3  16 25.5650 1.98465
   6   3  16 2.90518 1.34163
   7   3  16 10.4712 2.03987
   8   3  16 3.49451 3.60018
   9   3  16 14.5492 5.08893
 -11   4  16 0.00000 4.11856
 -10   4  16 11.7862 2.69908
  -9   4  16 1.07239 2.36316
  -8   4  16 182.778 6.14984
  -7   4  16 6.91631 2.33506
  -6   4  16 27.8924 1.96331
  -5   4  16 0.00000 0.90876
  -4   4  16 0.00000 1.21294
  -3   4  16 57.3554 1.45468
  -2   4  16 28.4824 1.15821
  -1   4  16 0.00000 1.05897
   0   4  16 42.8661 1.15126
   1   4  16 462.427 7.31299
   2   4  16 31.4456 1.31579
   3   4  16 7.45061 1.08034
   4   4  16 4.25684 1.38769
   5   4  16 28.0967 1.49627
   6   4  16 3.80700 1.99947
   7   4  16 6.40017 2.09475
   8   4  16 0.00000 6.13004
   9   4  16 26.9526 4.49917
 -11   5  16 16.7090 4.90055
 -10   5  16 1.85842 3.23789
  -9   5  16 0.00000 2.45578
  -8   5  16 7.82700 3.77610
  -7   5  16 19.1648 2.63023
  -6   5  16 128.752 3.04810
  -5   5  16 0.00000 0.84517
  -4   5  16 32.2792 1.35751
  -3   5  16 0.00000 1.14514
  -2   5  16 128.431 2.59584
  -1   5  16 15.2665 1.09761
   0   5  16 135.115 2.61627
   1   5  16 192.889 3.06432
   2   5  16 255.536 4.23832
   3   5  16 8.96594 1.70766
   4   5  16 22.4720 1.51235
   5   5  16 0.71863 1.45564
   6   5  16 46.1176 2.37239
   7   5  16 0.00000 3.06063
   8   5  16 5.87252 9.26181
   9   5  16 5.14800 4.43998
 -11   6  16 6.47762 4.37655
 -10   6  16 0.05443 2.67873
  -9   6  16 23.3620 3.20419
  -8   6  16 30.2252 3.90758
  -7   6  16 42.1911 2.49691
  -6   6  16 40.0770 1.80613
  -5   6  16 45.8564 1.33913
  -4   6  16 0.76848 1.11975
  -3   6  16 38.4879 1.50290
  -2   6  16 117.820 2.37548
  -1   6  16 59.3974 1.46425
   0   6  16 5.50235 0.86578
   1   6  16 172.485 2.68357
   2   6  16 8.04309 1.43515
   3   6  16 150.606 3.67869
   4   6  16 95.6466 2.54555
   5   6  16 40.8331 2.27812
   6   6  16 1.77474 1.71309
   7   6  16 5.15681 2.96338
   8   6  16 0.00000 7.22945
   9   6  16 13.9150 6.04667
 -11   7  16 21.4092 4.51037
 -10   7  16 28.8016 3.21351
  -9   7  16 0.00000 2.53632
  -8   7  16 90.5115 4.47904
  -7   7  16 0.00000 2.35085
  -6   7  16 24.9114 1.60227
  -5   7  16 7.27887 1.16430
  -4   7  16 141.434 2.67597
  -3   7  16 14.8244 1.58631
  -2   7  16 192.419 3.20974
  -1   7  16 32.0435 1.13298
   0   7  16 36.9605 1.19556
   1   7  16 61.6914 1.54300
   2   7  16 112.630 3.01501
   3   7  16 52.6124 2.20761
   4   7  16 89.8561 2.56681
   5   7  16 27.2705 2.16054
   6   7  16 1.04875 1.84516
   7   7  16 0.00000 2.92362
   8   7  16 0.00000 5.50694
   9   7  16 6.60154 3.93231
 -11   8  16 8.00789 4.52624
 -10   8  16 0.25887 3.26995
  -9   8  16 2.31164 2.83067
  -8   8  16 30.3309 3.17760
  -7   8  16 79.4866 3.04616
  -6   8  16 0.60796 1.57847
  -5   8  16 13.1379 1.22671
  -4   8  16 22.5030 1.17286
  -3   8  16 37.8826 1.72048
  -2   8  16 31.3643 1.87829
  -1   8  16 148.644 2.42563
   0   8  16 2.68202 0.97338
   1   8  16 91.1854 1.93223
   2   8  16 31.2189 1.79544
   3   8  16 113.044 3.32584
   4   8  16 4.32030 1.19666
   5   8  16 0.00000 2.38037
   6   8  16 4.67135 2.30015
   7   8  16 19.0154 3.48989
   8   8  16 2.20139 4.77498
   9   8  16 10.8242 5.64150
 -11   9  16 12.6033 4.49758
 -10   9  16 6.90078 3.91293
  -9   9  16 5.03015 3.30189
  -8   9  16 9.77092 3.21648
  -7   9  16 15.3810 2.67651
  -6   9  16 163.038 3.53999
  -5   9  16 100.191 2.48701
  -4   9  16 34.1220 1.74132
  -3   9  16 25.4580 1.49639
  -2   9  16 43.6333 1.42566
  -1   9  16 2.94528 0.87273
   0   9  16 205.519 4.14629
   1   9  16 153.338 2.90991
   2   9  16 0.00000 1.45117
   3   9  16 28.4156 1.88438
   4   9  16 185.152 4.07089
   5   9  16 0.00000 1.78515
   6   9  16 12.9266 2.54848
   7   9  16 3.85667 2.87561
   8   9  16 42.5030 4.48953
   9   9  16 0.00000 4.56977
 -11  10  16 0.00000 11.5948
 -10  10  16 11.3468 3.10189
  -9  10  16 20.9760 3.49820
  -8  10  16 37.4579 3.39246
  -7  10  16 0.00000 2.68373
  -6  10  16 3.16377 1.71403
  -5  10  16 105.482 2.54617
  -4  10  16 0.00000 1.32761
  -3  10  16 37.6584 1.73300
  -2  10  16 3.02764 1.22366
  -1  10  16 204.636 3.35761
   0  10  16 77.5412 2.08237
   1  10  16 0.00000 1.44042
   2  10  16 2.54399 1.48853
   3  10  16 14.1188 1.61496
   4  10  16 10.6645 1.41916
   5  10  16 159.489 4.76321
   6  10  16 0.00000 2.60143
   7  10  16 63.5162 4.58915
   8  10  16 7.50378 6.02447
 -10  11  16 4.21332 2.97284
  -9  11  16 0.00000 3.08371
  -8  11  16 2.61619 4.16128
  -7  11  16 9.86352 3.25395
  -6  11  16 57.2360 2.15299
  -5  11  16 1.77429 1.53920
  -4  11  16 32.3118 1.54739
  -3  11  16 0.00000 1.78001
  -2  11  16 2.33754 1.17390
  -1  11  16 0.00000 1.26518
   0  11  16 4.38116 0.93604
   1  11  16 0.97012 1.08028
   2  11  16 2.37873 1.86716
   3  11  16 4.20743 1.93275
   4  11  16 22.2231 1.60963
   5  11  16 4.51089 1.86352
   6  11  16 0.61342 2.52820
   7  11  16 7.13002 3.65652
   8  11  16 3.52145 5.90934
 -10  12  16 10.1655 3.74517
  -9  12  16 8.74816 3.19821
  -8  12  16 0.98034 3.38341
  -7  12  16 6.55842 3.06904
  -6  12  16 0.00000 1.96606
  -5  12  16 58.9919 2.03213
  -4  12  16 1.65892 1.59767
  -3  12  16 37.8214 2.16437
  -2  12  16 21.6139 2.19612
  -1  12  16 22.0229 1.65726
   0  12  16 1.19473 1.25461
   1  12  16 58.7073 2.54060
   2  12  16 4.90292 1.81168
   3  12  16 6.95571 1.76070
   4  12  16 1.26118 1.85416
   5  12  16 16.9088 1.99442
   6  12  16 2.96296 2.60325
   7  12  16 9.87344 3.28467
   8  12  16 9.47391 5.39128
 -10  13  16 5.17026 3.52586
  -9  13  16 6.02564 3.20517
  -8  13  16 2.99410 4.60134
  -7  13  16 9.55006 2.98855
  -6  13  16 94.9719 2.91415
  -5  13  16 7.77643 1.27944
  -4  13  16 84.1832 2.63230
  -3  13  16 4.53632 1.86861
  -2  13  16 28.2688 2.03473
  -1  13  16 17.3690 1.74790
   0  13  16 160.734 3.88589
   1  13  16 7.12337 1.54024
   2  13  16 6.56775 1.71127
   3  13  16 23.4843 2.06325
   4  13  16 131.724 3.51852
   5  13  16 3.94203 1.84447
   6  13  16 16.1007 2.70727
   7  13  16 3.24889 3.53535
   8  13  16 33.7207 4.38772
 -10  14  16 3.17349 3.33977
  -9  14  16 36.4868 3.48517
  -8  14  16 10.8168 4.26105
  -7  14  16 3.07069 2.66769
  -6  14  16 0.00000 1.99274
  -5  14  16 186.011 4.43176
  -4  14  16 13.4630 1.51805
  -3  14  16 68.5363 2.87983
  -2  14  16 0.00000 2.37152
  -1  14  16 433.193 7.43855
   0  14  16 14.1904 1.62855
   1  14  16 26.4811 1.62843
   2  14  16 61.0484 2.87942
   3  14  16 21.0057 2.30120
   4  14  16 86.2814 2.86151
   5  14  16 38.0137 2.70892
   6  14  16 11.8299 2.97681
   7  14  16 6.20229 2.82980
   8  14  16 0.33824 2.65897
 -10  15  16 27.6017 3.97139
  -9  15  16 14.6385 3.37372
  -8  15  16 7.19333 4.41251
  -7  15  16 0.00000 4.51530
  -6  15  16 116.035 3.44912
  -5  15  16 0.00000 1.63856
  -4  15  16 161.241 3.34789
  -3  15  16 74.1797 3.18387
  -2  15  16 500.068 10.9531
  -1  15  16 3.19280 1.57134
   0  15  16 76.5758 2.36068
   1  15  16 8.37008 1.50885
   2  15  16 141.398 4.42729
   3  15  16 96.0238 5.41393
   4  15  16 23.3829 1.92840
   5  15  16 3.63038 2.12536
   6  15  16 37.9758 3.16741
   7  15  16 3.42794 3.64425
  -9  16  16 11.2029 3.95574
  -8  16  16 15.9593 4.49065
  -7  16  16 12.4618 3.51667
  -6  16  16 9.89725 2.10725
  -5  16  16 102.008 3.00383
  -4  16  16 18.7487 1.82450
  -3  16  16 278.587 7.37510
  -2  16  16 24.5072 2.83107
  -1  16  16 119.174 2.79622
   0  16  16 3.54951 1.46960
   1  16  16 160.887 3.35068
   2  16  16 0.00000 2.84881
   3  16  16 3.50769 4.02202
   4  16  16 10.3769 2.08279
   5  16  16 14.5243 2.45682
   6  16  16 8.78242 3.02623
   7  16  16 35.4058 4.86980
  -9  17  16 3.37708 3.39701
  -8  17  16 10.7879 4.81883
  -7  17  16 0.00000 4.44747
  -6  17  16 13.0540 1.92993
  -5  17  16 0.96338 1.67928
  -4  17  16 48.1713 1.91150
  -3  17  16 0.00000 3.28146
  -2  17  16 157.615 5.37393
  -1  17  16 1.42513 1.83765
   0  17  16 27.7501 1.77567
   1  17  16 4.74679 1.81509
   2  17  16 1.07490 2.39264
   3  17  16 5.95636 2.45133
   4  17  16 0.54669 2.20280
   5  17  16 4.25850 2.62337
   6  17  16 11.6604 3.48435
   7  17  16 4.19617 3.06733
  -9  18  16 7.33031 3.84124
  -8  18  16 14.8808 6.51643
  -7  18  16 0.00000 3.60901
  -6  18  16 9.46342 2.50749
  -5  18  16 15.0252 2.19911
  -4  18  16 0.63265 2.17197
  -3  18  16 60.4074 3.43245
  -2  18  16 10.1963 3.19100
  -1  18  16 0.00000 2.38782
   0  18  16 12.0749 2.17440
   1  18  16 0.00000 2.27645
   2  18  16 0.88778 2.69348
   3  18  16 0.00000 3.74247
   4  18  16 6.34097 2.40300
   5  18  16 7.76432 2.59325
   6  18  16 4.02271 3.72985
   7  18  16 1.46144 2.93833
  -9  19  16 0.00000 5.74616
  -8  19  16 4.94476 6.16622
  -7  19  16 3.24661 3.87503
  -6  19  16 33.1237 2.89309
  -5  19  16 1.30378 2.13130
  -4  19  16 31.0126 2.60972
  -3  19  16 22.5475 2.95469
  -2  19  16 146.062 4.14843
  -1  19  16 10.2985 2.15837
   0  19  16 22.3742 1.94607
   1  19  16 14.0856 1.88928
   2  19  16 14.6310 2.92677
   3  19  16 3.66593 4.08977
   4  19  16 91.0689 4.55550
   5  19  16 10.4552 3.18574
   6  19  16 13.5091 3.70180
  -8  20  16 2.84411 6.29033
  -7  20  16 11.1705 4.92848
  -6  20  16 8.13827 3.64697
  -5  20  16 6.10898 2.38793
  -4  20  16 6.89896 2.35938
  -3  20  16 195.840 7.55845
  -2  20  16 8.81833 2.47598
  -1  20  16 0.63835 1.91631
   0  20  16 9.59999 2.03207
   1  20  16 3.24536 2.05926
   2  20  16 0.00000 2.84830
   3  20  16 69.0316 6.00582
   4  20  16 16.0190 3.35599
   5  20  16 8.03724 3.29509
   6  20  16 0.79406 4.82743
  -8  21  16 0.00000 6.60107
  -7  21  16 6.55071 5.31187
  -6  21  16 4.28577 4.04652
  -5  21  16 0.00000 2.94587
  -4  21  16 19.2011 3.12760
  -3  21  16 11.8539 3.57923
  -2  21  16 24.6523 2.63277
  -1  21  16 19.2372 2.14568
   0  21  16 2.27850 1.92835
   1  21  16 0.80668 2.44862
   2  21  16 10.9443 4.65217
   3  21  16 21.1115 4.52201
   4  21  16 13.5916 3.34780
   5  21  16 7.21834 3.10336
   6  21  16 2.29136 4.31540
  -7  22  16 29.4958 6.60335
  -6  22  16 0.00000 4.43038
  -5  22  16 11.4393 3.24147
  -4  22  16 0.00000 5.25580
  -3  22  16 18.5845 4.77216
  -2  22  16 10.2652 2.59981
  -1  22  16 0.00000 2.86108
   0  22  16 1.80427 4.15665
   1  22  16 26.5835 2.56686
   2  22  16 7.45127 3.85890
   3  22  16 3.63874 5.88621
   4  22  16 3.37489 3.46507
   5  22  16 13.4657 3.37108
  -7  23  16 5.30598 6.35907
  -6  23  16 17.1447 4.32938
  -5  23  16 8.24704 3.67049
  -4  23  16 18.9895 3.79959
  -3  23  16 0.00000 4.97150
  -2  23  16 31.0189 6.60971
  -1  23  16 0.13759 3.29681
   0  23  16 8.24205 2.44349
   1  23  16 3.82465 2.92312
   2  23  16 55.9748 4.97557
   3  23  16 6.32793 6.30307
   4  23  16 11.1052 3.87378
   5  23  16 0.00000 5.14820
  -6  24  16 0.00000 4.69444
  -5  24  16 16.0311 3.95186
  -4  24  16 2.99597 3.85731
  -3  24  16 5.35002 5.19433
  -2  24  16 1.87451 6.24286
  -1  24  16 96.9923 5.51064
   0  24  16 6.76642 3.38456
   1  24  16 54.2277 4.05165
   2  24  16 4.68208 9.25652
   3  24  16 0.28378 5.57714
   4  24  16 0.00000 3.94544
  -6  25  16 10.2386 4.46744
  -5  25  16 0.00000 4.17302
  -4  25  16 2.19771 3.80462
  -3  25  16 0.69970 5.48046
  -2  25  16 31.2864 5.43035
  -1  25  16 0.00000 3.95210
   0  25  16 31.8012 3.64453
   1  25  16 10.9624 4.51192
   2  25  16 7.60701 6.94346
   3  25  16 5.81949 9.58321
   4  25  16 4.40846 4.86067
  -5  26  16 19.6472 4.43809
  -4  26  16 5.81963 4.75982
  -3  26  16 3.50839 5.59275
  -2  26  16 6.79207 6.34399
  -1  26  16 0.00000 3.90412
   0  26  16 3.09930 3.43467
   1  26  16 0.00000 5.23872
   2  26  16 8.64135 5.52788
   3  26  16 2.57347 11.1766
  -4  27  16 28.3338 4.68424
  -3  27  16 1.26742 6.99192
  -2  27  16 18.5022 8.81413
  -1  27  16 3.30924 4.07858
   0  27  16 4.52955 3.68144
   1  27  16 8.99956 4.86833
   2  27  16 13.2024 6.22440
  -3  28  16 29.8585 7.05428
  -2  28  16 4.89295 8.95127
  -1  28  16 49.1664 5.59148
   0  28  16 4.52194 4.36434
   1  28  16 9.00695 4.24016
 -11   0  17 2.24698 7.47616
 -10   0  17 3.37463 4.28576
  -9   0  17 2.60190 3.50614
  -8   0  17 10.4516 11.0400
  -7   0  17 3.57474 2.31374
  -6   0  17 0.00000 1.60250
  -5   0  17 2.68015 2.07714
  -4   0  17 0.00000 1.37317
  -3   0  17 1.24500 1.66378
  -2   0  17 1.54431 2.12377
  -1   0  17 0.00000 1.51683
   0   0  17 1.94547 1.20721
   1   0  17 0.00000 1.56987
   2   0  17 3.08437 1.70685
   3   0  17 2.43891 2.10840
   4   0  17 0.00000 2.57280
   5   0  17 8.11254 5.05736
   6   0  17 4.06254 3.52735
   7   0  17 3.55233 5.68005
   8   0  17 0.91133 5.84660
   9   0  17 14.9078 13.5700
 -11   1  17 5.81009 3.92574
 -10   1  17 14.0020 2.86782
  -9   1  17 0.00000 2.71570
  -8   1  17 23.0076 2.54167
  -7   1  17 3.30325 2.05989
  -6   1  17 26.7761 1.44489
  -5   1  17 1.21599 1.00732
  -4   1  17 18.3516 1.12247
  -3   1  17 2.21937 1.32840
  -2   1  17 3.73741 1.23404
  -1   1  17 47.3407 1.29135
   0   1  17 26.8575 1.22578
   1   1  17 28.3423 1.37213
   2   1  17 18.4099 1.38998
   3   1  17 8.76976 1.50293
   4   1  17 123.492 3.20067
   5   1  17 8.07095 2.56348
   6   1  17 23.3926 2.41039
   7   1  17 1.69733 3.75939
   8   1  17 4.44097 3.90481
   9   1  17 8.14710 5.83820
 -11   2  17 11.0244 3.65150
 -10   2  17 18.6361 2.97178
  -9   2  17 3.02423 2.72421
  -8   2  17 52.7256 3.56354
  -7   2  17 17.9583 2.25622
  -6   2  17 36.7233 1.51950
  -5   2  17 145.487 2.71375
  -4   2  17 4.34365 1.12685
  -3   2  17 6.96515 1.20697
  -2   2  17 10.8744 1.15142
  -1   2  17 83.5741 2.05407
   0   2  17 116.991 2.44459
   1   2  17 6.38277 1.35504
   2   2  17 25.9282 1.53464
   3   2  17 310.147 5.55318
   4   2  17 99.0167 3.17607
   5   2  17 230.638 7.82968
   6   2  17 2.11425 1.26419
   7   2  17 66.7215 4.57421
   8   2  17 2.95872 3.85512
   9   2  17 35.6777 9.84571
 -11   3  17 4.34024 4.21816
 -10   3  17 74.3558 3.88571
  -9   3  17 2.85398 3.01415
  -8   3  17 15.3444 3.83011
  -7   3  17 0.00000 2.33349
  -6   3  17 86.2566 2.28216
  -5   3  17 49.0468 1.88362
  -4   3  17 316.327 4.82778
  -3   3  17 16.4738 1.62393
  -2   3  17 172.467 3.57151
  -1   3  17 48.5229 1.75361
   0   3  17 280.406 4.81110
   1   3  17 66.9413 1.48647
   2   3  17 62.3994 1.95009
   3   3  17 64.4789 2.10034
   4   3  17 387.758 7.16531
   5   3  17 0.00000 3.14562
   6   3  17 111.494 3.22509
   7   3  17 3.97105 3.31482
   8   3  17 19.8847 5.44713
   9   3  17 6.60949 4.80586
 -11   4  17 21.1976 4.40679
 -10   4  17 0.00000 3.40304
  -9   4  17 33.7802 3.05758
  -8   4  17 0.00000 3.66705
  -7   4  17 111.767 3.80003
  -6   4  17 95.8039 2.52880
  -5   4  17 131.116 4.04793
  -4   4  17 17.0593 1.36634
  -3   4  17 439.018 7.49371
  -2   4  17 39.3494 1.45542
  -1   4  17 220.405 4.94407
   0   4  17 32.5147 1.20573
   1   4  17 111.552 2.10972
   2   4  17 0.00000 1.21470
   3   4  17 119.966 3.01900
   4   4  17 16.2516 1.83374
   5   4  17 57.7050 2.37640
   6   4  17 12.2131 1.74985
   7   4  17 26.2502 3.79327
   8   4  17 2.09054 6.70823
   9   4  17 6.91710 5.04670
 -11   5  17 6.77678 4.74870
 -10   5  17 20.7977 3.38831
  -9   5  17 0.00000 2.98555
  -8   5  17 69.0628 4.58189
  -7   5  17 0.00000 2.29500
  -6   5  17 38.0091 1.88665
  -5   5  17 22.6671 1.67193
  -4   5  17 292.321 4.98316
  -3   5  17 5.65458 1.61835
  -2   5  17 72.2507 2.03810
  -1   5  17 0.00000 1.44332
   0   5  17 90.9320 2.00108
   1   5  17 77.7369 1.87869
   2   5  17 127.537 2.82106
   3   5  17 7.37563 1.64708
   4   5  17 1.36916 1.33845
   5   5  17 67.8393 2.45272
   6   5  17 2.56497 2.48340
   7   5  17 0.00000 2.91625
   8   5  17 3.31291 6.04662
   9   5  17 25.3875 5.80110
 -11   6  17 5.04813 4.75844
 -10   6  17 6.61032 3.48590
  -9   6  17 0.00000 2.67468
  -8   6  17 13.3029 3.92367
  -7   6  17 6.09911 2.36578
  -6   6  17 101.921 3.14639
  -5   6  17 29.9996 1.22374
  -4   6  17 2.63492 1.25006
  -3   6  17 33.1341 1.40586
  -2   6  17 7.04196 1.14751
  -1   6  17 28.7461 1.60198
   0   6  17 3.27004 0.91300
   1   6  17 98.6036 2.07041
   2   6  17 14.1940 1.42691
   3   6  17 31.2608 1.80228
   4   6  17 0.00000 1.62951
   5   6  17 3.45455 1.93019
   6   6  17 7.88444 2.60776
   7   6  17 15.2225 3.89878
   8   6  17 1.09530 7.67468
   9   6  17 20.0586 5.52978
 -11   7  17 0.00000 4.90785
 -10   7  17 1.38309 3.50244
  -9   7  17 0.00000 2.83270
  -8   7  17 3.74943 3.81120
  -7   7  17 19.4324 2.51861
  -6   7  17 5.07148 1.74313
  -5   7  17 130.994 2.60342
  -4   7  17 0.00000 1.23095
  -3   7  17 1.23025 1.37186
  -2   7  17 42.2237 1.99855
  -1   7  17 18.6321 1.23219
   0   7  17 3.63768 0.98399
   1   7  17 21.0980 1.13214
   2   7  17 12.3430 1.62796
   3   7  17 15.4937 1.92510
   4   7  17 54.0332 2.03685
   5   7  17 0.00000 2.32342
   6   7  17 2.97931 2.30171
   7   7  17 0.00000 3.04749
   8   7  17 3.22258 6.93732
 -11   8  17 9.15710 4.82559
 -10   8  17 1.71378 3.95042
  -9   8  17 1.29822 3.20528
  -8   8  17 0.00000 3.18293
  -7   8  17 114.730 4.24334
  -6   8  17 7.36420 1.95576
  -5   8  17 0.00000 0.95123
  -4   8  17 47.3253 1.85082
  -3   8  17 27.2965 1.56453
  -2   8  17 17.8176 1.37667
  -1   8  17 0.00000 1.13229
   0   8  17 1.05161 1.02891
   1   8  17 63.0213 1.93261
   2   8  17 21.3030 1.72476
   3   8  17 28.5897 2.16392
   4   8  17 0.00000 2.05148
   5   8  17 38.2556 2.33061
   6   8  17 2.92983 2.49715
   7   8  17 2.84886 3.88991
   8   8  17 11.3953 4.69689
 -10   9  17 13.7515 3.40292
  -9   9  17 8.98357 2.99254
  -8   9  17 82.2031 4.39233
  -7   9  17 2.96477 2.55263
  -6   9  17 20.8534 1.82132
  -5   9  17 0.00000 1.83468
  -4   9  17 12.7055 1.32624
  -3   9  17 13.1770 1.52981
  -2   9  17 251.667 4.23529
  -1   9  17 2.82055 1.47242
   0   9  17 1.77974 1.01212
   1   9  17 0.00000 1.38163
   2   9  17 20.9842 2.05476
   3   9  17 27.0180 1.91012
   4   9  17 94.7559 2.76898
   5   9  17 29.5617 2.47421
   6   9  17 10.6033 2.79660
   7   9  17 2.02265 3.03332
   8   9  17 7.29246 3.77931
 -10  10  17 0.00000 3.47178
  -9  10  17 39.1403 3.30239
  -8  10  17 0.00000 3.85919
  -7  10  17 131.108 4.82294
  -6  10  17 20.1186 2.00404
  -5  10  17 66.9713 1.98436
  -4  10  17 4.15540 1.33204
  -3  10  17 157.445 4.04245
  -2  10  17 77.8089 2.06049
  -1  10  17 108.003 2.15156
   0  10  17 8.20671 1.11762
   1  10  17 57.3084 1.84298
   2  10  17 9.73277 2.16774
   3  10  17 0.00000 1.86052
   4  10  17 13.2575 1.48809
   5  10  17 46.0521 2.29047
   6  10  17 19.8734 3.65531
   7  10  17 3.44614 3.56591
   8  10  17 11.7885 6.81688
 -10  11  17 0.00000 4.14925
  -9  11  17 5.98689 3.16558
  -8  11  17 27.2048 4.61547
  -7  11  17 0.00000 3.11405
  -6  11  17 128.632 3.54642
  -5  11  17 1.35812 1.24653
  -4  11  17 167.186 3.50420
  -3  11  17 11.2783 1.70956
  -2  11  17 124.908 4.69513
  -1  11  17 5.99412 1.45613
   0  11  17 61.1527 2.06205
   1  11  17 1.72258 1.42546
   2  11  17 51.1085 3.41258
   3  11  17 1.92893 1.76156
   4  11  17 109.553 2.69952
   5  11  17 20.5409 2.75368
   6  11  17 28.6756 2.96374
   7  11  17 11.2523 3.88946
   8  11  17 45.7520 8.59923
 -10  12  17 2.72698 3.63073
  -9  12  17 38.3806 3.51204
  -8  12  17 7.03597 3.42021
  -7  12  17 60.0361 4.56741
  -6  12  17 42.3715 2.25865
  -5  12  17 120.480 2.78232
  -4  12  17 32.1047 1.99593
  -3  12  17 18.1026 2.08570
  -2  12  17 30.1138 2.20927
  -1  12  17 231.802 5.07416
   0  12  17 2.64621 1.55988
   1  12  17 88.1044 2.06987
   2  12  17 28.7092 2.35489
   3  12  17 64.3572 2.92056
   4  12  17 7.99278 1.82956
   5  12  17 5.09665 2.37202
   6  12  17 24.4887 3.81961
   7  12  17 1.97147 3.63967
   8  12  17 18.4914 7.44548
 -10  13  17 6.16979 3.23009
  -9  13  17 4.58750 3.59056
  -8  13  17 27.2749 4.22852
  -7  13  17 0.00000 3.72588
  -6  13  17 13.9190 2.27267
  -5  13  17 0.00000 2.12092
  -4  13  17 107.558 2.91056
  -3  13  17 33.7868 2.29475
  -2  13  17 34.6120 2.30758
  -1  13  17 39.6779 1.77873
   0  13  17 283.859 6.62718
   1  13  17 0.00000 1.52821
   2  13  17 8.86237 1.88695
   3  13  17 6.61272 2.24775
   4  13  17 10.3386 1.68752
   5  13  17 2.75038 2.48541
   6  13  17 9.80218 2.94051
   7  13  17 23.6099 4.50507
   8  13  17 0.25217 4.38274
 -10  14  17 11.1313 3.40934
  -9  14  17 0.00000 3.71239
  -8  14  17 11.6943 4.99086
  -7  14  17 1.94598 2.81091
  -6  14  17 2.06375 2.24522
  -5  14  17 98.5792 2.58289
  -4  14  17 15.7224 1.51771
  -3  14  17 73.8732 3.28700
  -2  14  17 7.97057 2.73669
  -1  14  17 12.8798 1.72492
   0  14  17 4.33906 1.42311
   1  14  17 48.4943 1.84571
   2  14  17 0.00000 2.06522
   3  14  17 3.29842 2.23017
   4  14  17 57.8443 2.45840
   5  14  17 47.0214 3.67194
   6  14  17 3.49952 2.87157
   7  14  17 2.59887 3.27826
  -9  15  17 12.7026 3.40264
  -8  15  17 18.6364 4.73870
  -7  15  17 0.00000 3.21079
  -6  15  17 0.00000 2.13517
  -5  15  17 0.00000 1.64278
  -4  15  17 0.00000 1.54565
  -3  15  17 9.60378 2.81472
  -2  15  17 94.1818 3.48008
  -1  15  17 1.28427 1.72467
   0  15  17 20.8306 1.62658
   1  15  17 0.02981 1.75255
   2  15  17 5.90926 1.31200
   3  15  17 0.00000 3.12785
   4  15  17 30.7309 2.74689
   5  15  17 5.26262 2.58439
   6  15  17 20.8267 3.30021
   7  15  17 0.00000 9.52185
  -9  16  17 23.7124 3.81369
  -8  16  17 25.7168 6.58680
  -7  16  17 45.8271 4.43208
  -6  16  17 2.77535 2.53651
  -5  16  17 23.8812 2.25037
  -4  16  17 33.4486 1.74740
  -3  16  17 19.1980 2.98983
  -2  16  17 27.4715 2.97267
  -1  16  17 0.00000 1.93254
   0  16  17 8.35933 1.70941
   1  16  17 18.4287 1.87622
   2  16  17 4.80533 2.55091
   3  16  17 21.4487 2.95021
   4  16  17 34.8046 2.69956
   5  16  17 68.4041 3.47319
   6  16  17 56.7761 3.80608
   7  16  17 12.5474 3.74482
  -9  17  17 0.00000 4.20637
  -8  17  17 82.9621 15.4294
  -7  17  17 34.5464 4.49913
  -6  17  17 36.3387 2.83781
  -5  17  17 25.9891 2.13048
  -4  17  17 197.624 4.87070
  -3  17  17 37.2994 3.14641
  -2  17  17 4.55602 4.13105
  -1  17  17 0.89365 2.04833
   0  17  17 144.482 4.30786
   1  17  17 0.00000 1.83819
   2  17  17 38.8564 3.07878
   3  17  17 21.1381 2.78254
   4  17  17 134.028 4.33562
   5  17  17 5.39920 2.64194
   6  17  17 53.7666 4.50699
   7  17  17 29.6163 3.92893
  -9  18  17 67.1924 4.88227
  -8  18  17 6.61066 5.94540
  -7  18  17 71.2857 5.42946
  -6  18  17 15.6936 2.59539
  -5  18  17 43.9427 2.79762
  -4  18  17 14.2048 2.40390
  -3  18  17 102.399 4.23799
  -2  18  17 27.4485 3.35751
  -1  18  17 214.030 5.18912
   0  18  17 59.8057 2.48949
   1  18  17 90.4963 2.72604
   2  18  17 22.4273 2.99418
   3  18  17 134.025 6.15736
   4  18  17 16.3874 3.00140
   5  18  17 22.1105 3.78088
   6  18  17 17.9478 4.59412
  -8  19  17 38.2270 6.84634
  -7  19  17 0.76399 4.45959
  -6  19  17 23.2611 3.24172
  -5  19  17 23.5583 2.52933
  -4  19  17 1.55431 2.67592
  -3  19  17 0.00000 3.10058
  -2  19  17 41.0333 3.60670
  -1  19  17 16.1572 2.03601
   0  19  17 118.375 3.94538
   1  19  17 39.5604 2.16611
   2  19  17 34.2867 3.55351
   3  19  17 3.81717 3.81085
   4  19  17 13.1178 3.09438
   5  19  17 11.0226 3.19154
   6  19  17 9.03854 4.22699
  -8  20  17 1.58888 6.58071
  -7  20  17 24.4653 5.62296
  -6  20  17 3.55879 4.03300
  -5  20  17 3.05861 2.95105
  -4  20  17 4.27326 2.78917
  -3  20  17 16.2246 3.60515
  -2  20  17 5.24561 2.65558
  -1  20  17 21.8773 2.53088
   0  20  17 3.17074 1.96370
   1  20  17 0.00000 2.24793
   2  20  17 13.6092 4.85310
   3  20  17 4.78692 9.19579
   4  20  17 10.2355 3.22393
   5  20  17 2.43471 2.86472
   6  20  17 2.78061 3.22634
  -8  21  17 12.7146 7.54362
  -7  21  17 2.13005 5.75674
  -6  21  17 2.29108 4.52388
  -5  21  17 7.67889 3.33927
  -4  21  17 6.18126 2.66459
  -3  21  17 16.9355 4.42401
  -2  21  17 0.00000 2.92301
  -1  21  17 4.42426 2.53114
   0  21  17 2.77541 2.59369
   1  21  17 5.31448 2.56888
   2  21  17 0.40518 3.49390
   3  21  17 9.63746 8.42702
   4  21  17 18.6661 4.06494
   5  21  17 6.04901 3.30380
  -7  22  17 5.74894 7.06611
  -6  22  17 0.00000 4.78034
  -5  22  17 5.19900 3.69761
  -4  22  17 6.27024 3.26579
  -3  22  17 11.0955 5.87993
  -2  22  17 22.5107 3.00821
  -1  22  17 0.00000 2.78735
   0  22  17 3.54886 2.51686
   1  22  17 0.00000 3.05854
   2  22  17 9.78383 3.21480
   4  22  17 9.44723 4.22573
   5  22  17 11.7216 4.58862
  -7  23  17 6.02602 12.6137
  -6  23  17 7.34554 6.21552
  -5  23  17 9.60285 3.84135
  -4  23  17 0.00000 3.51321
  -3  23  17 14.3895 5.38017
  -2  23  17 7.17917 6.73612
  -1  23  17 0.00000 3.64178
   0  23  17 1.64666 2.98433
   1  23  17 3.63670 2.80577
   2  23  17 18.2907 5.20788
   3  23  17 2.67038 9.50026
   4  23  17 0.71230 4.28899
  -6  24  17 0.00000 5.12942
  -5  24  17 4.86975 3.91559
  -4  24  17 0.00000 3.86368
  -3  24  17 15.8652 5.77965
  -2  24  17 0.00000 9.82210
  -1  24  17 22.5448 4.46125
   0  24  17 6.70332 3.32647
   1  24  17 35.3749 4.44156
   2  24  17 9.71409 6.33157
   3  24  17 59.4866 7.00279
   4  24  17 1.23077 5.00196
  -5  25  17 0.00000 4.66709
  -4  25  17 0.00000 4.22604
  -3  25  17 1.24867 7.31885
  -2  25  17 84.2761 8.97386
  -1  25  17 2.38103 4.78698
   0  25  17 112.118 6.05498
   1  25  17 8.41745 5.62933
   2  25  17 28.7354 6.18380
   3  25  17 10.0601 5.92852
  -5  26  17 3.78864 5.35593
  -4  26  17 6.21331 4.67168
  -3  26  17 14.0952 6.46216
  -2  26  17 5.94935 6.61025
  -1  26  17 87.1738 5.43872
   0  26  17 2.17128 4.93665
   1  26  17 26.2972 4.88510
   2  26  17 18.8404 9.01430
  -4  27  17 20.2882 5.64161
  -3  27  17 59.4349 10.4764
  -2  27  17 15.0079 7.15585
  -1  27  17 3.26545 5.09192
   0  27  17 26.3623 4.77057
   1  27  17 10.1362 6.08056
  -2  28  17 9.84483 8.13258
  -1  28  17 0.00000 4.66067
   0  28  17 0.00000 9.18857
 -11   0  18 79.7441 7.55101
 -10   0  18 4.90292 5.05287
  -9   0  18 99.9568 5.56726
  -8   0  18 11.5663 4.67169
  -7   0  18 93.8120 4.45608
  -6   0  18 56.6378 3.03176
  -5   0  18 5.72628 1.92141
  -4   0  18 1.83475 1.77280
  -3   0  18 1.18998 2.90625
  -2   0  18 0.00000 2.63316
  -1   0  18 47.4161 1.87687
   0   0  18 19.7000 1.65581
   1   0  18 177.088 4.63046
   2   0  18 153.173 6.35470
   3   0  18 55.1555 3.02352
   4   0  18 97.7731 5.47042
   5   0  18 35.7173 3.57947
   6   0  18 334.360 15.1041
   7   0  18 14.1647 5.58405
   8   0  18 0.00000 5.14573
 -11   1  18 25.9428 4.28255
 -10   1  18 25.1512 3.30762
  -9   1  18 7.69101 2.78525
  -8   1  18 146.967 5.28722
  -7   1  18 4.39716 2.32406
  -6   1  18 91.7083 2.71899
  -5   1  18 3.57645 1.28185
  -4   1  18 17.9895 1.32319
  -3   1  18 15.0680 1.63969
  -2   1  18 29.2431 1.93564
  -1   1  18 48.5170 1.47642
   0   1  18 174.100 3.56441
   1   1  18 34.8068 1.51018
   2   1  18 45.9783 1.94270
   3   1  18 5.75266 1.67896
   4   1  18 41.2107 2.62134
   5   1  18 306.521 8.46982
   6   1  18 44.5062 3.35559
   7   1  18 0.00000 4.28102
   8   1  18 1.67906 4.29159
 -11   2  18 21.7805 4.52321
 -10   2  18 1.16544 3.11761
  -9   2  18 35.2316 3.15013
  -8   2  18 22.0746 3.53420
  -7   2  18 113.641 4.10863
  -6   2  18 9.83085 1.24827
  -5   2  18 0.00000 1.15987
  -4   2  18 8.16443 1.25522
  -3   2  18 4.51993 1.98564
  -2   2  18 1.68540 1.20217
  -1   2  18 123.057 2.28460
   0   2  18 45.9901 1.70896
   1   2  18 64.5748 1.85217
   2   2  18 41.5690 2.03811
   3   2  18 93.0868 2.61743
   4   2  18 0.00000 2.86856
   5   2  18 18.0880 2.28911
   6   2  18 4.96521 2.47139
   7   2  18 5.02279 3.52285
   8   2  18 6.84326 5.51173
 -11   3  18 4.07410 4.38766
 -10   3  18 0.00000 3.88775
  -9   3  18 12.2784 3.54150
  -8   3  18 43.0605 3.61204
  -7   3  18 13.0188 2.38567
  -6   3  18 1.33307 1.62907
  -5   3  18 7.93493 1.09105
  -4   3  18 0.00000 1.35595
  -3   3  18 7.01572 1.60833
  -2   3  18 9.80480 1.20306
  -1   3  18 2.33393 1.22910
   0   3  18 52.3174 1.56928
   1   3  18 0.00000 0.98274
   2   3  18 89.4520 2.56074
   3   3  18 38.0321 2.04950
   4   3  18 1.10775 1.86564
   5   3  18 51.6066 2.62173
   6   3  18 16.0075 2.53338
   7   3  18 6.59272 3.43858
   8   3  18 6.56063 5.70021
 -11   4  18 13.2419 4.65865
 -10   4  18 3.58169 3.27962
  -9   4  18 6.80044 3.38899
  -8   4  18 11.3902 4.04723
  -7   4  18 5.82282 2.68832
  -6   4  18 0.00000 1.70825
  -5   4  18 0.00000 1.07509
  -4   4  18 91.9853 2.06783
  -3   4  18 4.48697 1.50811
  -2   4  18 23.3037 1.55135
  -1   4  18 0.00000 1.23183
   0   4  18 10.5239 1.03871
   1   4  18 45.6526 2.37225
   2   4  18 11.6617 1.86614
   3   4  18 23.2836 1.95351
   4   4  18 47.3187 2.52322
   5   4  18 58.1709 2.75085
   6   4  18 0.00000 3.08266
   7   4  18 4.41368 3.14243
   8   4  18 8.87516 7.81524
 -11   5  18 4.32652 4.83089
 -10   5  18 35.7030 4.52966
  -9   5  18 8.53607 3.22777
  -8   5  18 24.1443 4.66355
  -7   5  18 0.45263 2.76178
  -6   5  18 133.020 3.73055
  -5   5  18 8.77206 1.25433
  -4   5  18 9.55070 1.68024
  -3   5  18 201.415 4.23255
  -2   5  18 16.9823 2.07505
  -1   5  18 20.5281 1.34712
   0   5  18 92.4788 2.33787
   1   5  18 36.5787 1.67836
   2   5  18 121.493 3.21027
   3   5  18 0.00000 1.94929
   4   5  18 47.3258 2.22024
   5   5  18 1.93371 1.14855
   6   5  18 33.4502 2.62105
   7   5  18 7.15470 3.12526
   8   5  18 23.2366 13.0697
 -11   6  18 9.30715 6.18041
 -10   6  18 0.00002 4.09764
  -9   6  18 36.0299 3.51607
  -8   6  18 61.6926 5.14442
  -7   6  18 36.7825 3.12599
  -6   6  18 0.00000 1.91508
  -5   6  18 185.986 4.28972
  -4   6  18 3.75704 1.47721
  -3   6  18 72.4712 2.68023
  -2   6  18 105.371 2.37093
  -1   6  18 47.3910 1.62909
   0   6  18 110.035 2.58640
   1   6  18 126.460 2.78455
   2   6  18 2.12270 1.36747
   3   6  18 3.66733 1.78601
   4   6  18 76.2140 2.57826
   5   6  18 2.12224 1.61113
   6   6  18 4.21598 2.35963
   7   6  18 5.83335 3.10160
   8   6  18 45.3148 13.5927
 -10   7  18 6.11583 4.13086
  -9   7  18 2.54305 3.20340
  -8   7  18 79.3071 5.44093
  -7   7  18 41.1942 3.76282
  -6   7  18 99.9077 2.82919
  -5   7  18 3.73076 1.50779
  -4   7  18 45.3811 1.63740
  -3   7  18 60.5072 2.20683
  -2   7  18 108.225 2.80073
  -1   7  18 1.20223 1.08261
   0   7  18 2.28628 0.99732
   1   7  18 1.35543 1.06142
   2   7  18 58.3486 2.53593
   3   7  18 10.6142 2.05410
   4   7  18 46.7462 2.27955
   5   7  18 7.87663 1.74178
   6   7  18 0.00000 2.97088
   7   7  18 0.64358 3.57901
   8   7  18 5.22583 5.98491
 -10   8  18 0.00000 3.69632
  -9   8  18 6.38811 3.21099
  -8   8  18 32.9464 4.05225
  -7   8  18 31.2285 4.52762
  -6   8  18 0.26926 1.95901
  -5   8  18 115.266 2.76461
  -4   8  18 0.00000 1.41707
  -3   8  18 132.108 3.21065
  -2   8  18 24.9503 1.76062
  -1   8  18 65.2627 1.90816
   0   8  18 2.24121 1.33878
   1   8  18 10.6963 1.13399
   2   8  18 10.5201 2.22236
   3   8  18 0.76094 1.92446
   4   8  18 3.61333 2.17227
   5   8  18 9.52132 2.23869
   6   8  18 18.3855 3.05556
   7   8  18 39.8011 4.47270
   8   8  18 30.0960 5.86765
 -10   9  18 1.05960 3.46782
  -9   9  18 1.66187 3.36898
  -8   9  18 10.8328 3.66832
  -7   9  18 0.00000 4.19625
  -6   9  18 14.3141 2.29608
  -5   9  18 0.00000 1.00049
  -4   9  18 85.2301 2.17043
  -3   9  18 34.0450 1.86649
  -2   9  18 36.3542 1.60463
  -1   9  18 38.7959 1.42739
   0   9  18 118.853 2.98924
   1   9  18 47.7318 1.76735
   2   9  18 2.84620 2.44356
   3   9  18 70.2823 3.18240
   4   9  18 63.4907 2.75582
   5   9  18 8.98365 2.54199
   6   9  18 43.8129 3.63161
   7   9  18 22.7419 3.59241
   8   9  18 30.2585 5.69942
 -10  10  18 0.00000 3.54457
  -9  10  18 6.50160 2.99341
  -8  10  18 3.94213 3.81917
  -7  10  18 68.2079 4.60842
  -6  10  18 0.00000 2.43480
  -5  10  18 0.24418 1.57172
  -4  10  18 3.48759 1.47382
  -3  10  18 16.6713 1.76506
  -2  10  18 8.29025 1.68850
  -1  10  18 0.00000 1.22743
   0  10  18 3.05897 1.28266
   1  10  18 0.00000 1.67090
   2  10  18 2.60441 1.94199
   3  10  18 0.38831 1.72838
   4  10  18 76.5699 2.35829
   5  10  18 3.63671 2.07344
   6  10  18 1.04401 2.66172
   7  10  18 12.8189 3.43016
   8  10  18 2.78801 13.0062
 -10  11  18 2.18649 3.61467
  -9  11  18 0.00000 3.38205
  -8  11  18 4.76567 3.28520
  -7  11  18 11.0234 3.73610
  -6  11  18 0.00000 2.15420
  -5  11  18 0.00000 1.55268
  -4  11  18 3.79599 1.54741
  -3  11  18 10.5423 1.75335
  -2  11  18 1.93548 1.31906
  -1  11  18 2.91919 1.50728
   0  11  18 11.5056 1.29414
   1  11  18 0.00000 1.57875
   2  11  18 36.6718 2.42949
   3  11  18 7.08659 2.35175
   4  11  18 6.09779 1.54550
   5  11  18 27.2862 2.25313
   6  11  18 3.68657 2.85364
   7  11  18 0.00000 3.38231
   8  11  18 15.3941 6.34187
 -10  12  18 1.05818 4.08342
  -9  12  18 4.40425 3.73166
  -8  12  18 9.50859 4.07782
  -7  12  18 6.03059 3.85313
  -6  12  18 2.40279 2.31333
  -5  12  18 19.9345 1.67603
  -4  12  18 18.1407 1.88014
  -3  12  18 0.58259 2.29203
  -2  12  18 19.4633 1.98137
  -1  12  18 0.00000 1.80246
   0  12  18 5.88652 1.50341
   1  12  18 29.4083 1.43961
   2  12  18 24.2181 3.22599
   3  12  18 177.583 5.19116
   4  12  18 14.2809 1.77807
   5  12  18 3.68960 2.33540
   6  12  18 7.62818 2.97009
   7  12  18 22.3786 5.10471
 -10  13  18 1.70023 3.64418
  -9  13  18 6.56566 3.47221
  -8  13  18 24.0986 4.31301
  -7  13  18 11.9755 4.47889
  -6  13  18 5.53054 2.39573
  -5  13  18 1.39350 1.52340
  -4  13  18 2.80012 1.61845
  -3  13  18 15.7694 2.38868
  -2  13  18 1.87126 2.18623
  -1  13  18 75.5691 2.31335
   0  13  18 13.0732 1.65773
   1  13  18 3.17874 0.79455
   2  13  18 4.41505 2.30800
   3  13  18 12.5076 2.14450
   4  13  18 53.1853 2.39474
   5  13  18 79.6870 4.17992
   6  13  18 10.0763 3.17858
   7  13  18 39.4243 4.96117
  -9  14  18 35.0750 4.01144
  -8  14  18 12.3905 4.68723
  -7  14  18 15.6529 3.54748
  -6  14  18 31.4840 2.57046
  -5  14  18 89.9315 2.36794
  -4  14  18 46.6355 2.21326
  -3  14  18 5.10191 2.84891
[truncated: 962,387 more chars]
